# Supplementary material for: Zona pellucida is required for oocyte actin cortex and oocyte-somatic cell interactions during oocyte growth
Source: Cell Death Discov. 2026 Apr 20;12:264. doi: 10.1038/s41420-026-03124-9 (PMC13230721; doi:10.1038/s41420-026-03124-9)
Supplement: Supplementary file 3 — Supplementary Table 1 [file 41420_2026_3124_MOESM3_ESM.csv]

gene	baseMean_Zp1	log2FoldChange_Zp1	pvalue_Zp1	padj_Zp1	change_Zp1	baseMean_Zp2	log2FoldChange_Zp2	pvalue_Zp2	padj_Zp2	change_Zp2
A1cf	7.966906187	-2.875230645	0.004157738	0.040684484	DOWN	5.814895961	-4.243092912	0.043838569	0.151055472	NOT CHANGE
A2m	24.12379868	2.981013563	0.013596568	0.081095111	NOT CHANGE	6.094903804	0.87961889	0.693198383	0.831034593	NOT CHANGE
A2ml1	2.021841993	-2.359811606	0.219173605	NA	NOT CHANGE	3.083222786	0.41316219	0.870481655	0.93467325	NOT CHANGE
A4galt	5330.064924	0.393372933	0.210604987	0.41300899	NOT CHANGE	2377.21719	-1.805468451	0.092447867	0.242339854	NOT CHANGE
Aaas	1174.180385	-0.960245653	0.080759612	0.232457189	NOT CHANGE	981.6998887	-0.791663894	0.465462182	0.668736111	NOT CHANGE
Aacs	2991.020278	1.227290673	1.41E-06	0.000194219	UP	1573.814296	0.254722846	0.823325483	0.909777713	NOT CHANGE
Aadat	35.28142484	0.494398215	0.307470958	0.521034647	NOT CHANGE	15.90624138	-1.460132469	0.414049493	0.62235893	NOT CHANGE
Aagab	5995.886039	1.202912029	0.001409325	0.022344157	UP	5531.441212	1.487010109	0.144769671	0.32041072	NOT CHANGE
Aak1	348.0763582	0.303847459	0.475711876	0.672999925	NOT CHANGE	733.3273817	2.282511221	0.038793065	0.139603836	NOT CHANGE
Aamdc	7.907036532	2.33133586	0.093968425	0.253688234	NOT CHANGE	57.82628901	5.753506611	NA	NA	NOT CHANGE
Aamp	277.8462706	0.322681962	0.423262748	0.630774032	NOT CHANGE	475.832126	1.925891862	0.146593998	0.322959015	NOT CHANGE
Aar2	490.1841641	-0.363411181	0.301533341	0.515024945	NOT CHANGE	243.6868676	-3.286011455	0.012641983	0.067430528	NOT CHANGE
Aars2	32.39295399	0.16750498	0.766245752	0.873029814	NOT CHANGE	18.1520928	-1.022406688	0.489909646	0.687957942	NOT CHANGE
Aarsd1	866.6633963	-0.278115064	0.685722085	0.823982602	NOT CHANGE	456.5206286	-2.322670857	0.032648013	0.125187236	NOT CHANGE
Aasdh	285.0551584	0.899921927	0.013430928	0.080591523	NOT CHANGE	184.0262587	0.388630422	0.771899948	0.878676999	NOT CHANGE
Aasdhppt	1256.56074	-1.512598562	0.002958814	0.03355108	DOWN	1064.347014	-1.227809711	0.22725196	0.424765387	NOT CHANGE
Aass	973.9771124	0.285292358	0.581729843	0.753217539	NOT CHANGE	434.2429962	-2.105019372	0.102750876	0.258401284	NOT CHANGE
Aatf	1226.590748	0.31687384	0.461095952	0.66037118	NOT CHANGE	622.8478528	-1.238127806	0.342996236	0.554021115	NOT CHANGE
Aatk	0.776646966	1.786204199	0.558880282	NA	NOT CHANGE	0.903854044	2.478166714	0.532847831	NA	NOT CHANGE
Abat	2603.681572	-0.169887405	0.723282659	0.847869268	NOT CHANGE	1948.997982	-0.388869848	0.732353807	0.855910868	NOT CHANGE
Abca1	8.356719767	1.840865415	0.058120893	0.192193412	NOT CHANGE	34.0399211	4.488411973	0.006893989	0.045652812	UP
Abca12	78.86349894	0.775387591	0.097193212	0.25914386	NOT CHANGE	25.67309234	-3.277775961	0.042900299	0.148805374	NOT CHANGE
Abca13	390.8814571	0.292107132	0.436385382	0.641520653	NOT CHANGE	147.7033481	-4.279762087	0.003277233	0.027170304	DOWN
Abca15	4.9353029	-1.996082225	0.153661823	0.342362986	NOT CHANGE	3.136366526	-5.038427896	0.06409411	0.192780429	NOT CHANGE
Abca16	10.87165325	-0.485025567	0.557257045	0.735397043	NOT CHANGE	5.185283423	-4.794730822	0.03101434	0.120893453	NOT CHANGE
Abca17	124.8620461	-1.171061607	0.126617329	0.304344208	NOT CHANGE	71.69517731	-4.885116328	0.000394455	0.005886409	DOWN
Abca2	95.61160989	-0.113719139	0.834848493	0.911765512	NOT CHANGE	89.69783361	0.324179889	0.795325168	0.893177947	NOT CHANGE
Abca3	183.1262662	0.306902421	0.409979573	0.618199725	NOT CHANGE	167.1668986	0.629287361	0.608988106	0.778544411	NOT CHANGE
Abca4	133.5660205	1.157317208	0.028487794	0.126358994	NOT CHANGE	33.20299508	-7.49241202	1.10E-05	0.000351464	DOWN
Abca5	34.34346415	-0.212537249	0.665886351	0.809460916	NOT CHANGE	22.03337702	-0.991472748	0.542354918	0.728542563	NOT CHANGE
Abca7	3.602095249	0.197530967	0.895495234	0.946791472	NOT CHANGE	3.541271625	0.709223242	0.753175787	0.868653571	NOT CHANGE
Abcb10	3.448364213	2.60077044	0.104666821	0.27142061	NOT CHANGE	7.083646329	4.121814721	0.033861647	0.128040352	NOT CHANGE
Abcb11	20.56555113	-0.82463605	0.245269937	0.455661821	NOT CHANGE	10.53214137	-6.785121038	0.000797102	0.009931077	DOWN
Abcb1a	40.59755406	0.714501817	0.216964371	0.421103263	NOT CHANGE	51.28187999	1.658460379	0.283413133	0.490040462	NOT CHANGE
Abcb1b	346.7531555	-0.17989864	0.596729164	0.763494162	NOT CHANGE	189.1767899	-1.827492784	0.177764659	0.364335562	NOT CHANGE
Abcb5	106.6562703	-0.323421693	0.520504822	0.707240349	NOT CHANGE	55.1439136	-2.598444365	0.047300276	0.159098573	NOT CHANGE
Abcb6	58.58890768	0.84835004	0.050658247	0.177223946	NOT CHANGE	35.08503629	0.132135078	0.929807981	0.966686394	NOT CHANGE
Abcb7	91.21299468	0.306937409	0.463476761	0.662406347	NOT CHANGE	42.14748655	-1.764884908	0.188520392	0.377355299	NOT CHANGE
Abcb8	264.867433	0.058286759	0.884155017	0.94001116	NOT CHANGE	170.0830047	-0.655731569	NA	NA	NOT CHANGE
Abcb9	168.3804464	-0.175141137	0.643760237	0.794528481	NOT CHANGE	78.02242359	-3.44879167	0.002243136	0.020782354	DOWN
Abcc1	1011.135091	0.309943236	0.310122367	0.523553778	NOT CHANGE	1660.939226	1.841564713	0.137497063	0.31020868	NOT CHANGE
Abcc10	105.6117395	-0.923650203	0.101146619	0.266252724	NOT CHANGE	85.42386454	-0.88344829	NA	NA	NOT CHANGE
Abcc2	583.3086813	0.788679919	0.200940609	0.401205576	NOT CHANGE	216.0368616	-1.915960044	0.145696001	0.321695274	NOT CHANGE
Abcc3	19.57535971	-0.064177381	0.911359793	0.954391478	NOT CHANGE	39.55070818	1.980555393	0.162288874	0.344018004	NOT CHANGE
Abcc4	1127.80633	-0.051388205	0.840511461	0.915649201	NOT CHANGE	3432.145129	2.690176089	0.019914771	0.090609564	NOT CHANGE
Abcc5	684.4833612	-0.268846804	0.387196247	0.597635779	NOT CHANGE	637.1124823	0.165430082	0.882853149	0.940967583	NOT CHANGE
Abcc8	0.495291052	0.899012231	0.823450479	NA	NOT CHANGE	0.232565421	0.330740842	0.93528561	NA	NOT CHANGE
Abcc9	708.281792	0.903806356	0.055963316	0.187985101	NOT CHANGE	419.3259964	0.16432449	0.903003389	0.95304668	NOT CHANGE
Abcd1	60.20145628	0.439813536	0.440301451	0.643844971	NOT CHANGE	26.70097975	-1.69817181	0.227987532	0.425609835	NOT CHANGE
Abcd2	4.292907473	-0.006224139	0.995463799	0.996952231	NOT CHANGE	3.462843918	0.057433635	0.981233757	0.990229844	NOT CHANGE
Abcd3	102.2541711	0.20522432	0.687140257	0.824713805	NOT CHANGE	471.1758728	3.502387771	0.001115281	0.012719721	UP
Abcd4	158.3705433	0.479771477	0.354992218	0.567546933	NOT CHANGE	55.47159314	-4.323262519	0.004373382	0.032856505	DOWN
Abce1	377.8020385	0.177344431	0.65310368	0.800894993	NOT CHANGE	444.0382179	1.083868502	0.337491358	0.548377751	NOT CHANGE
Abcf1	1891.27498	0.72975776	0.032919739	0.138025924	NOT CHANGE	5177.854353	3.01427223	0.004989799	0.036151936	UP
Abcf2	5196.30186	1.179995659	3.09E-05	0.00189995	UP	2580.113371	0.031359379	0.97434542	0.986680988	NOT CHANGE
Abcf3	4566.03777	0.555914688	0.385672174	0.596640848	NOT CHANGE	1642.475792	-3.211638351	0.012645332	0.067430528	NOT CHANGE
Abcg1	605.5227348	0.629736688	0.170674482	0.364011362	NOT CHANGE	417.7799391	0.243048247	0.83002147	0.913548995	NOT CHANGE
Abcg2	4.264254715	-0.545047294	0.667148716	0.810333177	NOT CHANGE	7.328222243	1.420479448	0.514612126	0.706847886	NOT CHANGE
Abcg3	41.09259968	-0.185947796	0.745656164	0.861401343	NOT CHANGE	19.50805294	-3.035845819	0.068854325	0.202280654	NOT CHANGE
Abcg3l1	136.4792068	-0.213109882	0.539385135	0.722127051	NOT CHANGE	99.96162995	-0.511714284	0.648888365	0.804023815	NOT CHANGE
Abcg3l3	24.23862102	0.020115196	0.976048363	0.988783985	NOT CHANGE	20.32559623	0.142384404	0.908153069	0.955479526	NOT CHANGE
Abcg3l4	31.55407897	1.198849441	0.028080225	0.125296083	NOT CHANGE	100.2072328	3.595159459	0.020515933	0.092398708	NOT CHANGE
Abcg4	854.7942245	-0.588357941	0.271098359	0.482930002	NOT CHANGE	524.065598	-1.867148716	0.159460029	0.340635659	NOT CHANGE
Abcg8	372.8109077	0.394797573	0.213406383	0.41650738	NOT CHANGE	266.8491413	0.093758157	0.944701399	0.973004326	NOT CHANGE
Abhd1	20.52351274	-0.771785377	0.175217808	0.369873583	NOT CHANGE	17.16797549	-0.58926219	0.694843011	0.831961426	NOT CHANGE
Abhd10	475.6052393	-0.411577361	0.25197218	0.462576308	NOT CHANGE	243.1132162	-3.097542119	0.069099538	0.202505191	NOT CHANGE
Abhd11	15.78276894	1.310143163	0.114301586	0.286416768	NOT CHANGE	25.99102929	2.61926531	NA	NA	NOT CHANGE
Abhd12	7404.635222	-0.994322109	0.031389154	0.13395639	NOT CHANGE	4188.685066	-4.068103815	6.08E-05	0.001380643	DOWN
Abhd13	943.7397304	-0.926703618	0.033552473	0.139869087	NOT CHANGE	596.2606756	-2.299230018	0.077314345	0.217240636	NOT CHANGE
Abhd14a	216.2183255	-1.549719774	0.000930586	0.017170987	DOWN	190.142605	-1.088872549	0.396384245	0.606945165	NOT CHANGE
Abhd14b	685.7618865	-0.291512971	0.438487329	0.642391183	NOT CHANGE	941.9657066	1.075321062	0.41012072	0.619492433	NOT CHANGE
Abhd16a	201.9300312	-0.284047248	0.450526577	0.651896092	NOT CHANGE	110.1038045	-2.045395244	0.122516791	0.28896333	NOT CHANGE
Abhd16b	13.37409293	0.780976661	0.323782095	0.5364986	NOT CHANGE	3.979422776	-5.37988607	0.035045753	0.131031147	NOT CHANGE
Abhd17a	614.8596066	-0.857230643	0.064825388	0.204859848	NOT CHANGE	654.375822	0.08156765	0.937283691	0.969358652	NOT CHANGE
Abhd17b	1866.285106	-1.057431834	0.01939965	0.10127736	NOT CHANGE	5775.016234	2.240636447	0.036915645	0.135150886	NOT CHANGE
Abhd17c	438.2504648	-0.407755244	0.301181451	0.514888283	NOT CHANGE	1827.186281	3.02288619	0.012931484	0.068605848	NOT CHANGE
Abhd18	497.6952734	0.673136949	0.067961502	0.210402653	NOT CHANGE	168.0276048	-3.426563649	0.007196688	0.046774576	DOWN
Abhd3	723.7235546	-0.406539881	0.355394827	0.567987246	NOT CHANGE	565.1431375	-0.496509748	0.703874097	0.837251523	NOT CHANGE
Abhd4	1405.946663	0.098609902	0.820303594	0.904426909	NOT CHANGE	1303.627646	0.480049425	0.652613759	0.80589336	NOT CHANGE
Abhd5	2310.525676	-0.067368143	0.813924794	0.900056638	NOT CHANGE	1339.838891	-1.280189824	0.182412128	0.370255577	NOT CHANGE
Abhd6	562.6601727	0.479998291	0.345107875	0.557197192	NOT CHANGE	276.8099827	-1.091178986	0.455176115	0.658690511	NOT CHANGE
Abhd8	33.3509794	2.782435999	0.003284492	0.035283924	UP	3.525345429	-4.165272917	0.089827077	0.238354696	NOT CHANGE
Abi1	6878.178098	0.350050938	0.203754513	0.404729457	NOT CHANGE	6918.292616	0.890432121	0.359877735	0.572020729	NOT CHANGE
Abi2	403.5409824	0.479822281	0.288055431	0.501467259	NOT CHANGE	567.1319816	1.676421364	0.115247951	0.278274283	NOT CHANGE
Abi3bp	61.25067871	-0.26075726	0.570809468	0.745133856	NOT CHANGE	57.73027086	0.2245083	0.872785794	0.93530582	NOT CHANGE
Abitram	262.4887665	-1.51556633	0.001159714	0.019891847	DOWN	162.165913	-4.566328283	0.001563808	0.01599537	DOWN
Abl1	1631.364472	0.900217308	0.024206169	0.115522101	NOT CHANGE	561.5399153	-2.129590424	0.042451853	0.147703716	NOT CHANGE
Abl2	2116.582669	0.620426407	0.075354224	0.222540824	NOT CHANGE	4112.188784	2.362578689	0.030011962	0.118284239	NOT CHANGE
Ablim1	853.9471132	0.078598843	0.76641469	0.873029814	NOT CHANGE	432.1156557	-1.747796273	0.213103105	0.408663483	NOT CHANGE
Ablim2	14.59424018	0.424491662	0.56705117	0.742761071	NOT CHANGE	5.338126029	-3.598705085	0.07012218	0.204652377	NOT CHANGE
Ablim3	352.3920431	-0.083885347	0.848107504	0.919764016	NOT CHANGE	186.2808412	-1.819062504	0.192285708	0.382024163	NOT CHANGE
Abo	59.10504961	-1.261757036	0.129412317	0.308015721	NOT CHANGE	38.59360115	-2.702309374	0.05393111	0.173942327	NOT CHANGE
Abo2	7.290464564	-0.25716163	0.856164944	0.923965648	NOT CHANGE	3.560576115	-2.92078939	0.238172209	0.438482455	NOT CHANGE
Abo3	68.2568243	-1.17075444	0.372975425	0.585261661	NOT CHANGE	58.28438288	-0.90420872	0.579991042	0.757454286	NOT CHANGE
Abr	1084.25798	-0.073885612	0.798168589	0.891542268	NOT CHANGE	800.7917883	-0.330781234	0.780671585	0.884548154	NOT CHANGE
Abracl	1422.063135	-1.44102754	9.18E-05	0.004127305	DOWN	1180.033637	-1.266798484	0.233303642	0.432238589	NOT CHANGE
Abraxas1	775.7998994	-0.989801896	0.058392152	0.192523079	NOT CHANGE	1724.614946	1.663930752	NA	NA	NOT CHANGE
Abraxas2	850.7570237	-0.907584418	0.02152084	0.10805591	NOT CHANGE	608.3512767	-1.457231652	0.31528608	0.525001209	NOT CHANGE
Abt1	483.5609142	-0.871472289	0.157908389	0.34757489	NOT CHANGE	302.1316236	-2.282971261	0.061019356	0.186998546	NOT CHANGE
Abtb1	99.29436753	0.57269586	0.097971105	0.260504352	NOT CHANGE	68.30179091	0.185115721	NA	NA	NOT CHANGE
Abtb2	120.9057977	-0.140422213	0.727213201	0.849732958	NOT CHANGE	123.690731	0.519377603	0.7137179	0.844162792	NOT CHANGE
Ac1576	5.512903796	-2.598086716	0.027244907	0.123446793	NOT CHANGE	9.37052179	0.525960642	0.740525472	0.86037827	NOT CHANGE
Acaa1a	45.88052459	2.739879084	0.001139624	0.019729736	UP	40.01029505	2.889859936	0.03086861	0.120584251	NOT CHANGE
Acaa2	185.6435202	3.069223387	5.13E-05	0.002696121	UP	35.06691471	0.298965939	0.838592899	0.917595769	NOT CHANGE
Acaca	1291.263845	0.598120269	0.049738492	0.175064855	NOT CHANGE	480.5976564	-2.592554612	0.031598939	0.122298088	NOT CHANGE
Acacb	16.75792493	-0.190836524	0.760765709	0.869632002	NOT CHANGE	11.05653853	-0.84301887	0.592147782	0.765910854	NOT CHANGE
Acad10	35.90199034	0.028631307	0.951083933	0.976414908	NOT CHANGE	15.62141856	-3.260032478	0.025405054	0.106707127	NOT CHANGE
Acad11	670.1082637	0.167930618	0.749763806	0.863080679	NOT CHANGE	307.1609464	-2.220445454	0.107040803	0.265181819	NOT CHANGE
Acad8	50.42843474	-1.03478931	0.168173463	0.361207586	NOT CHANGE	40.70284899	-1.009217059	NA	NA	NOT CHANGE
Acad9	1374.441855	0.669597012	0.056154875	0.188386024	NOT CHANGE	1514.795902	1.356339114	0.239427978	0.439861543	NOT CHANGE
Acadl	1861.001234	-0.437656926	0.484365026	0.6807442	NOT CHANGE	1369.116213	-0.749772365	0.441127061	0.647022308	NOT CHANGE
Acadm	135.5157907	1.25072863	0.056485094	0.1889796	NOT CHANGE	92.67440516	0.91657247	0.487020633	0.68566642	NOT CHANGE
Acads	845.9610892	-0.364659733	0.437111413	0.641654399	NOT CHANGE	411.8248935	-3.649725641	0.005896419	0.040611502	DOWN
Acadsb	2.559432953	1.575951759	0.361207098	NA	NOT CHANGE	62.43083184	6.905260992	3.54E-05	0.000919786	UP
Acadvl	147.6989344	1.252451924	0.000259282	0.008056824	UP	73.52565276	0.147706101	0.92063058	0.961778105	NOT CHANGE
Acan	12.41272937	1.073719365	0.338600106	0.550204636	NOT CHANGE	5.425021222	-0.516171479	0.804889409	0.898790882	NOT CHANGE
Acap1	1.262704139	0.618739068	0.783367812	NA	NOT CHANGE	1.466740525	1.465134119	0.683202254	NA	NOT CHANGE
Acap2	623.7178932	0.378280882	0.383315155	0.594826371	NOT CHANGE	1237.381187	2.228467632	0.026921323	0.110912979	NOT CHANGE
Acap3	58.58647772	0.647605623	0.192452604	0.390798103	NOT CHANGE	27.14631172	-1.035282521	0.466594116	0.669400479	NOT CHANGE
Acat1	5120.659612	-0.181815569	0.560773121	0.738073956	NOT CHANGE	6202.564126	0.88339796	0.418791159	0.625969394	NOT CHANGE
Acat2	730.0933804	0.762680782	0.03203552	0.135591728	NOT CHANGE	349.5237838	-0.711655308	0.46573749	0.668811299	NOT CHANGE
Acat2l1	610.5055601	0.068882537	0.882217934	0.939069642	NOT CHANGE	284.0928003	-2.404958213	0.038243648	0.138415471	NOT CHANGE
Acbd3	1492.606967	0.857695679	0.052472444	0.180792401	NOT CHANGE	1897.468974	1.789472375	NA	NA	NOT CHANGE
Acbd4	4.154685571	2.401054788	0.091090765	0.249489243	NOT CHANGE	1.916772971	1.400674571	0.581727141	NA	NOT CHANGE
Acbd5	344.2079922	0.797271863	0.023458679	0.113447799	NOT CHANGE	242.4623025	0.492639832	0.734475895	0.856996221	NOT CHANGE
Acbd6	35.28873556	-0.070392307	0.919889415	0.959774597	NOT CHANGE	30.15695913	0.123831422	0.926982754	0.965613742	NOT CHANGE
Acbd7	86.72905701	-1.93044917	9.39E-05	0.004208652	DOWN	523.2406153	3.086888331	0.00289596	0.024976355	UP
Accs	43.13996064	-0.519569541	0.284509935	0.497363315	NOT CHANGE	28.78516732	-1.242962553	NA	NA	NOT CHANGE
Accsl	41442.29451	-0.343667249	0.435557125	0.641037492	NOT CHANGE	43781.28325	0.440618407	0.664545754	0.813178985	NOT CHANGE
Acd	14554.89211	-0.654694269	0.136162228	0.317388063	NOT CHANGE	9801.267046	-1.42183237	0.178789717	0.365313359	NOT CHANGE
Ace	4.721846306	-0.367190481	0.774002018	0.87709428	NOT CHANGE	6.067160937	0.898991674	0.677487698	0.82055601	NOT CHANGE
Acer1	170.1422978	-0.070734038	0.905284291	0.951301252	NOT CHANGE	110.8951111	-0.75809234	0.551708871	0.736307346	NOT CHANGE
Acer2	681.1625397	-0.486303304	0.212131507	0.414958993	NOT CHANGE	622.95175	-0.068076699	0.955176806	0.977750305	NOT CHANGE
Acer3	127.9317104	0.646905126	0.075258579	0.222356402	NOT CHANGE	79.4793683	-0.004478617	0.997428056	0.998666309	NOT CHANGE
Acin1	2140.225486	1.071195868	0.000700884	0.01484421	UP	2845.203276	2.051697355	0.062260464	0.189594173	NOT CHANGE
Ackr1	29.07433802	-0.133402124	0.853707911	0.92302646	NOT CHANGE	13.31732938	-3.362202779	0.051969662	0.169392015	NOT CHANGE
Ackr3	9.729311614	1.392715349	0.116147839	0.289042626	NOT CHANGE	73.62772775	5.057500911	NA	NA	NOT CHANGE
Ackr4	5.242020562	0.277519177	0.779646912	0.880693991	NOT CHANGE	56.49038536	4.847806931	0.002456001	0.022256114	UP
Acly	153.2991209	1.160208703	0.008087269	0.059826725	NOT CHANGE	833.1934815	4.384988538	4.25E-05	0.001064695	UP
Aco1	616.2455372	0.268000603	0.451565091	0.652804521	NOT CHANGE	298.7440233	-1.587640251	0.216942282	0.412369059	NOT CHANGE
Aco2	2062.789128	0.298024511	0.623227166	0.782731902	NOT CHANGE	1013.885005	-1.455080766	0.185243314	0.373538169	NOT CHANGE
Acod1	0.176313509	-1.056985448	0.795608205	NA	NOT CHANGE	0.262402146	0.403045858	0.921078559	NA	NOT CHANGE
Acot12	0.339328381	1.860785237	0.64422915	NA	NOT CHANGE	0	NA	NA	NA	NOT CHANGE
Acot13	320.7685224	-1.375956305	0.006514488	0.052921822	NOT CHANGE	246.0001508	-1.616899152	0.227656544	0.42525661	NOT CHANGE
Acot2	9.929190038	1.740090159	0.129303026	0.307827144	NOT CHANGE	21.95854688	3.46685116	NA	NA	NOT CHANGE
Acot3	78.44225939	-1.468637588	0.00537248	0.047255245	DOWN	46.23480314	-8.919162643	2.90E-07	2.05E-05	DOWN
Acot4	514.5463349	-1.589193516	0.002952314	0.0335447	DOWN	320.9754363	-4.755391287	0.001379662	0.014765241	DOWN
Acot5	487.3196691	-1.24451124	0.00052193	0.012202047	DOWN	464.6997348	-0.536601729	0.677933581	0.820771655	NOT CHANGE
Acot7	837.7876887	0.270917313	0.50621686	0.696015709	NOT CHANGE	332.152426	-3.430802246	0.009796225	0.057558817	NOT CHANGE
Acot8	620.8883687	-1.112420524	0.053679409	0.183160816	NOT CHANGE	442.8510052	-1.722147234	NA	NA	NOT CHANGE
Acot9	111.9839351	-0.296007033	0.467571083	0.66571039	NOT CHANGE	110.0785913	0.299720479	NA	NA	NOT CHANGE
Acox1	1196.442033	0.163612673	0.585604694	0.75584466	NOT CHANGE	514.3004788	-2.883214021	0.015475917	0.077205845	NOT CHANGE
Acox3	62.7046348	0.142620675	0.744055629	0.860220006	NOT CHANGE	51.82018129	0.2265329	0.880184505	0.93974663	NOT CHANGE
Acp1	1832.36033	-1.114597131	0.052077885	0.180146358	NOT CHANGE	2219.388783	0.273332393	0.833481663	0.915254483	NOT CHANGE
Acp2	32.24608808	1.510660832	0.101799155	0.266973665	NOT CHANGE	67.95362881	3.19621179	NA	NA	NOT CHANGE
Acp4	62.50710184	-1.308307933	0.223240849	0.428259259	NOT CHANGE	35.76881165	-8.548767973	1.23E-06	6.30E-05	DOWN
Acp5	90.37380016	-1.899114195	0.005040374	0.045714862	DOWN	78.97997957	-1.404984417	0.31450548	0.52430046	NOT CHANGE
Acp6	3612.161142	-0.076872175	0.90237187	0.949838292	NOT CHANGE	2679.010732	-0.317948749	0.760318906	0.871863351	NOT CHANGE
Acrbp	22.03214064	0.427748441	0.566447405	0.742333148	NOT CHANGE	9.483318461	-1.874264447	0.319004331	0.528210594	NOT CHANGE
Acsbg1	138.467803	3.707131071	1.06E-05	0.000927905	UP	8.718413331	-3.704100603	0.062253203	0.189594173	NOT CHANGE
Acsbg2	40.93799362	0.167337599	0.839233504	0.914832128	NOT CHANGE	15.4357892	-7.336614038	0.000122094	0.002413308	DOWN
Acsf2	4.794505661	3.097424275	0.016038565	0.090607147	NOT CHANGE	6.196662316	3.865921791	0.068704159	0.202086907	NOT CHANGE
Acsf3	1631.35925	0.54772845	0.242213156	0.452204494	NOT CHANGE	577.3396314	-3.52667664	0.010563549	0.060324353	NOT CHANGE
Acsl1	263.1777278	0.338165478	0.264083714	0.47485442	NOT CHANGE	480.9909935	2.053199922	0.045870249	0.155598316	NOT CHANGE
Acsl3	1860.042153	0.011044924	0.97466649	0.987901789	NOT CHANGE	3310.230328	1.789301241	0.095081094	0.246177365	NOT CHANGE
Acsl4	49.51806366	2.981041591	0.001425277	0.022409636	UP	508.3291355	6.820994241	NA	NA	NOT CHANGE
Acsl5	21.65756184	1.418054459	0.11138195	0.282191555	NOT CHANGE	172.0279427	5.140993305	3.17E-05	0.000842715	UP
Acsl6	4.619556145	0.752299938	0.629087536	0.786491519	NOT CHANGE	1.604449658	-2.247719007	0.473565649	NA	NOT CHANGE
Acsm3	1.024290297	-1.09220138	0.653424462	NA	NOT CHANGE	0.559971085	-2.547738533	0.521087787	NA	NOT CHANGE
Acsm4	0	NA	NA	NA	NOT CHANGE	2.139386816	4.86787002	0.201717507	NA	NOT CHANGE
Acss1	3.080345883	3.066567577	0.136059704	NA	NOT CHANGE	19.84143082	6.221646316	0.000752596	0.009524938	UP
Acss2	1042.520924	1.01356549	0.006591669	0.053129965	NOT CHANGE	634.4045191	0.365269816	0.734059706	0.856902933	NOT CHANGE
Acta1	8.205773357	-0.203254424	0.803655618	0.894761524	NOT CHANGE	3.646308325	-4.216173566	0.081933696	0.22463818	NOT CHANGE
Actb	19503.59846	0.269380167	0.275960743	0.488200525	NOT CHANGE	14286.15707	0.021330324	0.983555489	0.991541564	NOT CHANGE
Actbl2	0.728821222	1.679267339	0.65811091	NA	NOT CHANGE	2.911288348	4.285461955	0.149153575	0.326137778	NOT CHANGE
Actc1	17.73367409	-1.548151687	0.07048206	0.214770165	NOT CHANGE	12.88468046	-2.150120357	0.232101947	0.430655071	NOT CHANGE
Actg1	15667.70139	-0.340344614	0.31211558	0.524868229	NOT CHANGE	13460.82904	-0.126589724	0.904826948	0.953964299	NOT CHANGE
Actg2	48.62795278	-1.35743621	0.011531874	0.073625567	NOT CHANGE	28.04304942	-8.19764651	4.80E-06	0.000178766	DOWN
Actl6a	4483.403491	0.450313971	0.208611746	0.410602843	NOT CHANGE	2647.660335	-0.428430932	0.711366868	0.842628066	NOT CHANGE
Actn1	2214.2955	1.54550194	0.002088635	0.027457662	UP	580.4401196	-1.838621502	0.07938917	0.220693064	NOT CHANGE
Actn2	470.7820187	-1.859521709	0.009277239	0.0653063	NOT CHANGE	309.0850176	-4.469346264	0.000348661	0.005404694	DOWN
Actn3	218.5533363	0.601320705	0.15151787	0.339590662	NOT CHANGE	73.46302623	-4.139610715	0.007037488	0.046084407	DOWN
Actn4	2395.329144	1.330567349	0.002095107	0.027515739	UP	2091.561838	1.500038848	0.166497323	0.349380858	NOT CHANGE
Actr10	957.2768501	-0.683907264	0.05711709	0.190380824	NOT CHANGE	2054.466537	1.73935043	NA	NA	NOT CHANGE
Actr1a	1776.258937	0.659778837	0.00654582	0.053028947	NOT CHANGE	2664.976787	1.936023261	NA	NA	NOT CHANGE
Actr1b	286.9387434	-0.411812727	0.42418197	0.631490269	NOT CHANGE	382.8266227	0.932170279	NA	NA	NOT CHANGE
Actr2	13828.36446	0.690825472	0.091433935	0.249714532	NOT CHANGE	18678.25226	1.767878507	0.0884003	0.235959818	NOT CHANGE
Actr3	3450.344429	1.192624537	6.51E-06	0.000656083	UP	2829.101633	1.238609266	0.23358764	0.432564362	NOT CHANGE
Actr3b	263.9136295	1.291936835	1.64E-05	0.001224053	UP	73.32883529	-2.331347994	0.160898014	0.342643659	NOT CHANGE
Actr5	103.0524506	-1.376641532	0.023874321	0.114548855	NOT CHANGE	59.65351913	-8.339126504	5.17E-07	3.17E-05	DOWN
Actr6	12801.17587	-0.081779356	0.826837934	0.908225255	NOT CHANGE	26153.23477	1.984619421	0.051066744	0.167633051	NOT CHANGE
Actr8	3667.421312	0.566862566	0.219760531	0.423913648	NOT CHANGE	3232.036382	0.789099707	0.462274207	0.66558906	NOT CHANGE
Acvr1	1189.901703	0.655844462	0.154382854	0.343216825	NOT CHANGE	1420.732256	1.499915306	0.126874751	0.29460872	NOT CHANGE
Acvr1b	1188.445215	0.324813087	0.201926715	0.402651127	NOT CHANGE	506.7641087	-2.333925622	0.136317448	0.308650074	NOT CHANGE
Acvr1c	6.365632117	1.245561348	0.452929506	0.653467277	NOT CHANGE	8.576865867	2.225161258	0.295087094	0.503135196	NOT CHANGE
Acvr2a	143.5167942	-0.1222393	0.831295343	0.909880907	NOT CHANGE	135.6157631	0.335405759	0.800786854	0.896442875	NOT CHANGE
Acvr2b	414.9743033	0.905446431	0.059974206	0.195382896	NOT CHANGE	264.3846674	0.357616457	0.79116402	0.890410339	NOT CHANGE
Acvrl1	9.10549056	-0.43130184	0.616161762	0.77799658	NOT CHANGE	23.90057738	2.23807969	0.142681446	0.317605193	NOT CHANGE
Acy1	4655.610907	-0.08463528	0.852223456	0.922238098	NOT CHANGE	3124.59292	-0.676376987	0.543038538	0.728952381	NOT CHANGE
Acyp1	92.66414866	-0.592581023	0.15274122	0.341260645	NOT CHANGE	106.4080829	0.477273064	0.71881334	0.847490046	NOT CHANGE
Acyp2	33.27740148	-0.957386918	0.046360736	0.16890085	NOT CHANGE	37.82656272	0.204792857	0.888688614	0.943578138	NOT CHANGE
Ada	1186.047404	-1.144122256	0.003979999	0.039788112	DOWN	709.5279539	-3.616430755	0.002097714	0.019878528	DOWN
Adad1	4290.859975	-0.201855667	0.445174192	0.647367942	NOT CHANGE	6168.108184	1.233964175	0.279118086	0.485271526	NOT CHANGE
Adad2	1889.636989	-0.024947325	0.967069091	0.984336869	NOT CHANGE	894.0968725	-2.531022325	0.116666813	0.280346169	NOT CHANGE
Adal	367.5258164	0.290669799	0.340706796	0.552020832	NOT CHANGE	199.8749256	-0.97253833	0.487997411	0.68640011	NOT CHANGE
Adam10	605.3286748	0.945370788	0.000302218	0.008744454	NOT CHANGE	334.8360098	0.026719874	0.983774581	0.991560063	NOT CHANGE
Adam15	24.76451722	0.694296314	0.245709104	0.45605842	NOT CHANGE	7.844078317	-4.646890172	0.013012414	0.068605848	NOT CHANGE
Adam17	882.7724387	0.467254307	0.072126562	0.217859622	NOT CHANGE	496.5392173	-0.572593395	0.589154824	0.763781774	NOT CHANGE
Adam18	1125.667279	0.15890604	0.641265006	0.793316222	NOT CHANGE	631.4567886	-1.054832924	NA	NA	NOT CHANGE
Adam19	118.1171416	-0.003683001	0.991980685	0.996219601	NOT CHANGE	94.60097416	0.001181398	0.999359175	0.999609119	NOT CHANGE
Adam1a	12.82442097	-0.922900391	0.405675012	0.614753673	NOT CHANGE	9.881566413	-1.051959764	0.582155313	0.758958974	NOT CHANGE
Adam22	164.9619392	0.381702016	0.34038401	0.551898353	NOT CHANGE	409.0767522	2.61171848	0.021650974	0.0959143	NOT CHANGE
Adam23	0.341085458	-0.095204768	0.981385608	NA	NOT CHANGE	5.111214589	5.127035363	0.040589656	0.143868445	NOT CHANGE
Adam28	5.186518164	-3.323326369	0.007384768	0.056985226	NOT CHANGE	3.788062399	-5.309339486	0.037547742	0.136723863	NOT CHANGE
Adam32	111.6557962	-2.332800987	0.039476104	0.154080551	NOT CHANGE	87.06530454	-2.57214818	0.085500644	0.231044307	NOT CHANGE
Adam3a	28.27429643	-0.247178335	0.787070559	0.885708561	NOT CHANGE	12.47044729	-6.03326148	0.001390708	0.014819723	DOWN
Adam4	1.476294921	2.865544561	0.280222974	NA	NOT CHANGE	2.870099152	4.261904612	0.189435011	0.37868065	NOT CHANGE
Adam7	1.187625442	-2.590438811	0.272277282	NA	NOT CHANGE	7.707050622	3.101329239	0.161189931	0.342787477	NOT CHANGE
Adam8	40.2644933	5.893421869	7.26E-06	0.000710156	UP	1.486274583	0.870661026	0.806068156	NA	NOT CHANGE
Adam9	362.8053287	0.651956765	0.064749341	0.204716114	NOT CHANGE	190.8549988	-0.539834248	NA	NA	NOT CHANGE
Adamts1	8.886006249	3.631261662	0.000972555	0.017653594	UP	58.26465377	6.768923079	NA	NA	NOT CHANGE
Adamts10	28.85660397	2.170777772	0.007099024	0.05580899	NOT CHANGE	82.39918528	4.212881955	0.004552424	0.033841379	UP
Adamts12	19.74531767	0.331790067	0.599349933	0.764802029	NOT CHANGE	8.731907115	-1.914083112	0.249643535	0.450951992	NOT CHANGE
Adamts13	3.289926082	0.694322207	0.704847598	NA	NOT CHANGE	1.210154902	-1.778377188	0.647776381	NA	NOT CHANGE
Adamts16	256.4726183	-1.189149725	0.002638148	0.031274898	DOWN	171.443047	-2.318609815	0.063233287	0.191197826	NOT CHANGE
Adamts17	666.8226022	0.650207686	0.056780898	0.189590456	NOT CHANGE	265.2504395	-1.855950053	0.176587934	0.363200471	NOT CHANGE
Adamts18	1050.877678	1.165754709	0.009211683	0.064981412	NOT CHANGE	1813.290548	2.578798975	0.019286642	0.088686996	NOT CHANGE
Adamts19	6.144783078	-0.737430028	0.47794843	0.675379448	NOT CHANGE	4.274935517	-1.287365337	0.569111193	0.749445296	NOT CHANGE
Adamts2	61.13372364	-0.370816989	0.589996976	0.758721272	NOT CHANGE	51.60896077	-0.199896481	0.89774859	0.950091522	NOT CHANGE
Adamts3	415.4426706	0.156537357	0.565252707	0.741064262	NOT CHANGE	439.6803268	0.842451087	0.528941824	0.718719996	NOT CHANGE
Adamts4	6.409456593	0.688227585	0.516923426	0.704452569	NOT CHANGE	2.724765346	-1.243829527	0.607164905	0.777124443	NOT CHANGE
Adamts6	43.19629491	-1.151217306	0.038917427	0.152885	NOT CHANGE	59.68920405	0.593369264	0.674867131	0.819415264	NOT CHANGE
Adamts7	61.32130875	0.482671638	0.294842202	0.508917167	NOT CHANGE	28.0586736	-1.420535834	0.303842944	0.512873895	NOT CHANGE
Adamts9	0.919378285	2.061297816	0.471781591	NA	NOT CHANGE	20.62533663	7.153662471	NA	NA	NOT CHANGE
Adamtsl1	627.1160023	0.250726317	0.403480916	0.612398635	NOT CHANGE	266.2838436	-2.656060001	0.010165901	0.059037017	NOT CHANGE
Adamtsl2	2.916930494	2.241039115	0.217970532	NA	NOT CHANGE	0.528169484	-1.096999845	0.782880442	NA	NOT CHANGE
Adamtsl4	2.361170183	1.317324076	0.444955047	NA	NOT CHANGE	1.848440473	1.298774543	0.669430065	NA	NOT CHANGE
Adap1	4.672751384	-0.285234011	0.819538411	0.903835673	NOT CHANGE	2.452452504	-3.347408469	0.238167936	0.438482455	NOT CHANGE
Adar	247.7002616	0.656842608	0.036817871	0.147652437	NOT CHANGE	94.13466653	-2.164871651	0.104405759	0.261134104	NOT CHANGE
Adarb1	49.20314414	0.260548789	0.598951336	0.764785561	NOT CHANGE	26.98856698	-0.972660661	NA	NA	NOT CHANGE
Adarb2	45.54667154	0.484368639	0.308551498	0.52202019	NOT CHANGE	18.14195602	-2.298827926	0.182711526	0.370674277	NOT CHANGE
Adat1	75.71563888	0.670074053	0.089999919	0.247319192	NOT CHANGE	41.82481884	-0.341484122	0.80492649	0.898790882	NOT CHANGE
Adat2	63.53153851	-1.460644812	0.010583551	0.070256318	NOT CHANGE	84.78639473	0.356747977	0.801456243	0.896742896	NOT CHANGE
Adat3	93.40458227	-1.530318881	0.003006111	0.033741491	DOWN	80.20237085	-1.170906251	0.390108768	0.600493623	NOT CHANGE
Adck1	264.7501784	0.682623284	0.034154086	0.14121239	NOT CHANGE	105.1908677	-1.778659334	NA	NA	NOT CHANGE
Adck2	502.3648228	-0.248650621	0.694910847	0.830347489	NOT CHANGE	283.0880883	-1.765503712	0.071493217	0.206643127	NOT CHANGE
Adck5	69.69253349	1.810901702	0.004547727	0.042980165	UP	65.37482928	2.103566813	NA	NA	NOT CHANGE
Adcy1	1.185203926	-1.444393892	0.59313847	NA	NOT CHANGE	1.455172515	0.183939229	0.958817374	NA	NOT CHANGE
Adcy2	5.502555278	1.229883458	0.317061671	0.530389379	NOT CHANGE	5.221424142	1.58774046	0.523273878	0.714248008	NOT CHANGE
Adcy3	1264.115234	-0.027489281	0.961776825	0.981295825	NOT CHANGE	605.0699832	-2.462118077	0.029107581	0.115793354	NOT CHANGE
Adcy5	91.45247565	-0.146657089	0.732039594	0.851915767	NOT CHANGE	52.89191562	-1.421987609	0.30710725	0.516494643	NOT CHANGE
Adcy6	34.69057686	1.667173402	0.02493362	0.117491108	NOT CHANGE	21.21903704	1.135335709	NA	NA	NOT CHANGE
Adcy7	1.190348964	2.529590475	0.347484867	NA	NOT CHANGE	13.74109673	6.570290429	0.002208885	0.020528428	UP
Adcy8	27.74414682	-0.117197772	0.901927356	0.949775223	NOT CHANGE	11.68123834	-5.979726154	0.002136495	0.020089079	DOWN
Adcy9	214.8337138	1.064874206	0.033730984	0.140372866	NOT CHANGE	155.7902381	0.844969728	0.554952745	0.738255132	NOT CHANGE
Adcyap1	14.55444993	0.115950476	0.85749866	0.92470334	NOT CHANGE	102.8625674	4.12574744	0.003214391	0.026855952	UP
Adcyap1r1	1.45003983	-4.068849161	0.165560448	NA	NOT CHANGE	1.154338721	-3.59748888	0.360923398	NA	NOT CHANGE
Add1	3506.218753	0.203137191	0.547495949	0.727691209	NOT CHANGE	3764.910841	0.911640841	NA	NA	NOT CHANGE
Add2	52.35879152	1.589603491	0.000909577	0.016866416	UP	25.29730586	0.527525367	0.731742577	0.855363157	NOT CHANGE
Add3	153.9185421	1.041785494	0.017346088	0.094999264	NOT CHANGE	202.1381239	1.99758726	0.056292561	0.178205317	NOT CHANGE
Adgb	13.72959381	0.963637849	0.379294535	0.59109232	NOT CHANGE	4.928833405	-1.533087066	0.44541087	0.650522168	NOT CHANGE
Adgra1	0.651253724	0.092437897	0.981229299	NA	NOT CHANGE	0.248341353	-1.394278463	0.73046092	NA	NOT CHANGE
Adgra2	104.3082042	0.583739375	0.242868851	0.452821535	NOT CHANGE	72.96503581	0.249274106	0.841772646	0.919649263	NOT CHANGE
Adgra3	1378.946124	0.576548885	0.203170284	0.403868396	NOT CHANGE	1963.849748	1.775361877	0.067662111	0.19970726	NOT CHANGE
Adgrb1	63.60381543	-0.504727485	0.447531381	0.649406224	NOT CHANGE	55.08617714	-0.271700268	0.828964584	0.912748519	NOT CHANGE
Adgrb2	9.080970445	0.224849533	0.787769426	0.885866425	NOT CHANGE	4.439381383	-1.573509679	0.481541433	0.680991762	NOT CHANGE
Adgrb3	8.389738204	2.195790047	0.022841386	0.111631961	NOT CHANGE	1.200201115	-3.651774534	0.33097433	NA	NOT CHANGE
Adgrd1	450.5341395	0.081093516	0.834922928	0.911765512	NOT CHANGE	185.191203	-4.130142459	0.001104659	0.012657783	DOWN
Adgre1	11.51633588	0.877362489	0.400907195	0.609874266	NOT CHANGE	6.82965296	0.174316093	0.933424198	0.96820468	NOT CHANGE
Adgre4	9.189685492	-1.30884851	0.178281416	0.373552875	NOT CHANGE	6.384989648	-2.18642929	0.292997202	0.500766442	NOT CHANGE
Adgre5	25.03783571	1.294124365	0.100245173	0.26434731	NOT CHANGE	22.38423798	1.535918395	0.351137148	0.562851504	NOT CHANGE
Adgrf2	0	NA	NA	NA	NOT CHANGE	0.325184233	2.393938137	0.55091465	NA	NOT CHANGE
Adgrf4	4.760028147	-0.216962238	0.840835434	0.915833114	NOT CHANGE	2.933801444	-1.16219289	0.64782365	0.803332725	NOT CHANGE
Adgrf5	2.850551821	0.529144718	0.737288213	NA	NOT CHANGE	9.606934543	3.23160721	NA	NA	NOT CHANGE
Adgrg1	1785.298898	0.191499059	0.556362553	0.734723261	NOT CHANGE	1000.195632	-1.01620887	0.449950143	0.654068327	NOT CHANGE
Adgrg2	1.994841645	1.633516575	0.423238641	NA	NOT CHANGE	1.479187095	1.548705113	0.634317689	NA	NOT CHANGE
Adgrg3	53.39084494	-0.422626977	0.411102804	0.619196443	NOT CHANGE	27.42877664	-2.97387003	0.040259535	0.143248488	NOT CHANGE
Adgrg4	11.35514697	-2.62283696	0.006388461	0.052310403	NOT CHANGE	8.045958662	-4.722608495	0.016329584	0.080023469	NOT CHANGE
Adgrg6	43.43466928	-1.449585045	0.004726279	0.044028677	DOWN	36.0001649	-1.252126533	0.357828616	0.570149765	NOT CHANGE
Adgrg7	853.5879693	0.087982932	0.854999546	0.9234519	NOT CHANGE	375.2221981	-2.933515138	0.030142153	0.1186112	NOT CHANGE
Adgrl1	68.47929368	1.23183281	0.02475677	0.116981196	NOT CHANGE	38.57268013	0.449050229	0.751111266	0.867810141	NOT CHANGE
Adgrl2	53.56394207	-1.265155834	0.071141948	0.215948161	NOT CHANGE	117.055458	1.527344342	0.292921849	0.500708983	NOT CHANGE
Adgrl3	5.635208294	2.501210619	0.049045702	0.173842352	NOT CHANGE	3.075935237	1.82711875	0.488621457	0.686955735	NOT CHANGE
Adgrl4	0.169664191	0.866567904	0.831818793	NA	NOT CHANGE	0.227249567	2.01203486	0.617606049	NA	NOT CHANGE
Adgrv1	12.078825	-0.355178882	0.652831282	0.800707549	NOT CHANGE	52.29161753	3.103775884	NA	NA	NOT CHANGE
Adh1	102.0885631	-0.065879834	0.907698074	0.952119912	NOT CHANGE	41.7825174	-8.773145198	5.18E-07	3.17E-05	DOWN
Adh4	56.88514503	0.264466428	0.742892395	0.859394345	NOT CHANGE	31.24448279	-0.961186281	0.515898338	0.707923562	NOT CHANGE
Adh5	2836.699329	-0.992395297	0.102359975	0.267919935	NOT CHANGE	2497.897299	-0.620066266	0.555347327	0.73828889	NOT CHANGE
Adh6	42.41261601	0.628711256	0.474689498	0.672174809	NOT CHANGE	13.36580894	-7.128131383	0.000388314	0.005838338	DOWN
Adh7	5.345776249	-0.062270971	0.962506196	0.981706487	NOT CHANGE	8.150574439	1.470213636	0.478977415	0.679526391	NOT CHANGE
Adi1	96.24245481	0.297708328	0.549752755	0.729373864	NOT CHANGE	79.52876776	0.379987908	0.788733199	0.889233193	NOT CHANGE
Adig	5.474797869	0.166939395	0.904322885	0.9510352	NOT CHANGE	10.87416795	2.09866417	NA	NA	NOT CHANGE
Adipoq	15.81918272	-2.112175873	0.002226121	0.0283661	DOWN	10.34112825	-6.758150759	0.000902778	0.010831529	DOWN
Adipor1	2091.19508	-1.106962369	0.024644288	0.116801608	NOT CHANGE	1290.038583	-2.975524866	0.014783799	0.074684639	NOT CHANGE
Adipor2	535.1794879	0.006542338	0.990973848	0.995581646	NOT CHANGE	712.7720681	1.219698749	0.315602288	0.525388808	NOT CHANGE
Adk	1554.912722	-0.20909667	0.713647128	0.842280811	NOT CHANGE	897.5346095	-1.543929787	0.117112589	0.280911005	NOT CHANGE
Adm	22.61800606	-0.329351944	0.629625849	0.786790283	NOT CHANGE	94.94722527	3.081583815	NA	NA	NOT CHANGE
Adm2	12.62692816	-1.238443318	0.126842336	0.304559315	NOT CHANGE	18.31508384	0.659755258	0.72413578	0.850531678	NOT CHANGE
Adnp	89.65103993	0.546604804	0.405756575	0.614807723	NOT CHANGE	914.4288428	4.91704486	3.36E-05	0.000882897	UP
Adnp2	795.7905191	0.46021626	0.194577912	0.392760368	NOT CHANGE	793.8188061	0.962104601	0.350712309	0.562245628	NOT CHANGE
Ado	167.1476262	-1.450320599	0.001309775	0.021359555	DOWN	98.02679357	-9.056089543	2.74E-08	2.86E-06	DOWN
Adora1	63.2345779	1.655474605	0.022094662	0.109357047	NOT CHANGE	17.29028491	-1.267695653	0.482231804	0.681566402	NOT CHANGE
Adora2a	29.74297611	-0.076336746	0.906455388	0.951750025	NOT CHANGE	12.27993787	-7.006290621	0.000473645	0.006734595	DOWN
Adora2b	759.1496075	-0.999712013	0.029747554	0.130093931	NOT CHANGE	462.4108085	-2.861000769	0.039707349	0.141872774	NOT CHANGE
Adpgk	3213.657493	-0.587020122	0.015573633	0.088550252	NOT CHANGE	4046.666742	0.690736466	0.489688351	0.687730403	NOT CHANGE
Adprh	885.1430905	-0.992074936	0.086754223	0.242220963	NOT CHANGE	1017.705614	0.200780627	0.86867681	0.93348718	NOT CHANGE
Adprm	1853.883271	-1.191987827	0.109085675	0.27861043	NOT CHANGE	1135.504862	-3.340349522	0.017085558	0.082458778	NOT CHANGE
Adprs	22.30402807	0.360831382	0.69995821	0.833775581	NOT CHANGE	57.63059719	2.671836367	NA	NA	NOT CHANGE
Adra1a	1.718575651	4.219317881	0.243111227	NA	NOT CHANGE	0.975552698	3.756249429	0.342946658	NA	NOT CHANGE
Adra1b	0.159156552	0.866567904	0.831818793	NA	NOT CHANGE	0	NA	NA	NA	NOT CHANGE
Adra2a	2.983069712	-0.734542924	0.572202646	NA	NOT CHANGE	1.492454201	-3.965355696	0.251891529	NA	NOT CHANGE
Adra2b	1.133674339	1.283774851	0.596720228	NA	NOT CHANGE	1.561345828	2.349444416	0.508396171	NA	NOT CHANGE
Adrb2	1.932388387	3.298072002	0.133235645	NA	NOT CHANGE	1.19567155	2.908395213	0.452179908	NA	NOT CHANGE
Adrm1	3867.380766	0.65636676	0.042246221	0.159889834	NOT CHANGE	2863.925538	0.464673259	0.6480032	0.803332725	NOT CHANGE
Adsl	478.4862682	-0.391633041	0.394879776	0.60413539	NOT CHANGE	270.7714132	-2.034656499	0.136845218	0.309314105	NOT CHANGE
Adss	8788.074816	0.494110684	0.040092467	0.155242585	NOT CHANGE	10895.98471	1.445927586	0.202818167	0.396256695	NOT CHANGE
Adtrp	48.06575853	-0.999694359	0.034024225	0.140990723	NOT CHANGE	69.66698146	0.784473131	NA	NA	NOT CHANGE
Aebp1	13.78450526	1.835680677	0.02409137	0.115218847	NOT CHANGE	2.964960376	-2.027454955	0.422356554	0.629182261	NOT CHANGE
Aebp2	219.6853206	-0.067308394	0.89146106	0.943883367	NOT CHANGE	406.2315709	1.813425144	0.06471769	0.193745453	NOT CHANGE
Aen	11.11772785	2.184955654	0.041486574	0.158220156	NOT CHANGE	9.929353395	2.385495163	NA	NA	NOT CHANGE
Afap1	385.3621192	0.3284004	0.400953558	0.609875538	NOT CHANGE	248.9761575	-0.282056335	0.846389633	0.921504793	NOT CHANGE
Afap1l1	12.5307153	0.662025283	0.325816464	0.538870139	NOT CHANGE	4.611414197	-2.51733892	0.221189893	0.417204266	NOT CHANGE
Afap1l2	49.50387362	0.93275337	0.056662328	0.18938337	NOT CHANGE	32.03637272	0.447620337	0.753511141	0.868875113	NOT CHANGE
Afdn	2103.906307	0.673599053	0.174184158	0.368562783	NOT CHANGE	2655.520223	1.626098364	0.099724617	0.253602364	NOT CHANGE
Aff1	435.6226875	-0.743728871	0.064386829	0.203955062	NOT CHANGE	340.0243088	-0.847469121	0.458631055	0.661966987	NOT CHANGE
Aff2	23.51215611	2.696759193	0.004246604	0.041252723	UP	29.46041963	3.434516613	NA	NA	NOT CHANGE
Aff3	240.1167492	0.352854536	0.252926959	0.46347767	NOT CHANGE	92.14833848	-3.4171008	0.006343557	0.042801939	DOWN
Aff4	382.2072922	0.747502097	0.111664075	0.282609475	NOT CHANGE	327.4170341	0.898347856	0.497995986	0.695357933	NOT CHANGE
Afg1l	298.8898303	-0.40095161	0.248931648	0.459493866	NOT CHANGE	142.6252354	-4.401866788	0.004612463	0.034181794	DOWN
Afg3l1	93.77556132	1.37331777	0.007078328	0.055737276	NOT CHANGE	104.7289594	2.006949844	0.134691242	0.306471747	NOT CHANGE
Afg3l2	219.8529154	0.230765195	0.597779466	0.764181098	NOT CHANGE	139.7177083	-0.464924614	0.708145161	0.83985438	NOT CHANGE
Afmid	76.89382026	-0.196089968	0.746050427	0.861406279	NOT CHANGE	88.14841133	0.734054095	0.497846102	0.695357933	NOT CHANGE
Afp	1297.70875	-1.877994176	0.018475789	0.098410206	NOT CHANGE	1183.746079	-1.163417867	0.359908692	0.572020729	NOT CHANGE
Aftph	3170.817484	1.010908396	0.001918838	0.026202605	UP	2874.821207	1.26936585	0.194680386	0.385180767	NOT CHANGE
Aga	79.11752585	0.13522604	0.757749734	0.86736866	NOT CHANGE	153.1930733	2.025338233	NA	NA	NOT CHANGE
Agap1	1258.116709	0.542533106	0.09939983	0.262946311	NOT CHANGE	740.3694243	-0.319720544	0.77276364	0.87940986	NOT CHANGE
Agap3	210.2055656	0.238028739	0.561711076	0.738655303	NOT CHANGE	105.8235175	-1.437464406	0.231163898	0.429401524	NOT CHANGE
Agbl2	595.7608573	0.3822589	0.367927692	0.58026364	NOT CHANGE	1325.344751	2.43009224	0.038308516	0.138563374	NOT CHANGE
Agbl3	12.76804271	0.564169679	0.445132244	0.647367942	NOT CHANGE	8.161341612	-0.00455011	0.997989368	0.998988523	NOT CHANGE
Agbl4	1.329566321	-0.767443022	0.69397732	NA	NOT CHANGE	0.881554605	-1.195151442	0.758210835	NA	NOT CHANGE
Agbl5	213.2771285	0.245175885	0.432162722	0.638074708	NOT CHANGE	102.6164993	-1.682786365	0.21436979	0.409751273	NOT CHANGE
Agfg1	286.4255955	-0.202381033	0.591252054	0.759118647	NOT CHANGE	238.1732267	-0.090467715	0.947814363	0.974370381	NOT CHANGE
Agfg2	543.9354057	-0.423405712	0.46587386	0.664484473	NOT CHANGE	275.4596545	-3.305218057	0.01740896	0.083353	NOT CHANGE
Aggf1	107.0305809	-0.614770537	0.402769922	0.611722872	NOT CHANGE	942.0413376	4.0965044	NA	NA	NOT CHANGE
Agk	1341.844418	0.151145129	0.822759537	0.905712063	NOT CHANGE	1586.37028	1.077616626	0.360139895	0.572312379	NOT CHANGE
Agl	320.4575362	-0.065970223	0.85246137	0.92234654	NOT CHANGE	201.5733307	-0.901679212	0.519520878	0.711472605	NOT CHANGE
Agmat	250.9902998	-0.874642324	0.142021939	0.325741322	NOT CHANGE	148.7495109	-2.787655856	0.049296898	0.163342772	NOT CHANGE
Ago1	593.6704576	0.951046898	0.02863032	0.126871241	NOT CHANGE	1916.587468	3.433261971	0.003470803	0.028150437	UP
Ago2	139.1163962	0.860658281	0.054182137	0.184066474	NOT CHANGE	45.35472198	-2.77617964	0.032458259	0.12484288	NOT CHANGE
Ago3	137.2850866	-0.067028686	0.851885569	0.922082278	NOT CHANGE	76.40262893	-1.474043759	0.271296219	0.476854972	NOT CHANGE
Agpat1	417.7267735	0.280644934	0.297966056	0.512056637	NOT CHANGE	274.5473234	-0.291929087	0.839169767	0.917662526	NOT CHANGE
Agpat2	3005.535167	-0.707639901	0.276609305	0.488846735	NOT CHANGE	1745.255346	-2.583024954	0.04418169	0.151848903	NOT CHANGE
Agpat3	3020.033367	-0.716903045	0.046191752	0.168583638	NOT CHANGE	2046.100005	-1.485428895	0.14845576	0.325328256	NOT CHANGE
Agpat4	84.65346529	1.711525528	0.003653102	0.037557138	UP	86.13110336	2.158391343	NA	NA	NOT CHANGE
Agpat5	927.6003841	-0.481284426	0.345336479	0.557419847	NOT CHANGE	1272.762661	0.951385708	0.379216801	0.590811996	NOT CHANGE
Agps	220.8783277	0.430646767	0.490253178	0.685106569	NOT CHANGE	89.21970052	-2.421177989	0.062557994	0.190089797	NOT CHANGE
Agr2	2.744623025	1.134824202	0.572190076	NA	NOT CHANGE	0.696409305	-2.863459	0.469401491	NA	NOT CHANGE
Agr3	19.1862645	-1.399771061	0.033926734	0.140671076	NOT CHANGE	11.44113823	-4.76502966	0.008365129	0.051957752	NOT CHANGE
Agrn	99.61858386	-0.413834269	0.379221609	0.591047431	NOT CHANGE	96.80301978	0.166794896	0.905238282	0.954062624	NOT CHANGE
Agrp	78.82683973	-1.28458475	0.245844449	0.456140199	NOT CHANGE	47.88321642	-3.768967339	0.004031047	0.031223047	DOWN
Agtpbp1	1706.536791	-0.07406144	0.808529991	0.896929749	NOT CHANGE	805.328497	-2.76333654	0.023958122	0.102623901	NOT CHANGE
Agtrap	120.2410931	-0.375491706	0.364274301	0.576881671	NOT CHANGE	97.37497597	-0.342118148	0.806351008	0.900080574	NOT CHANGE
Agxt2	3.84932732	-3.497349739	0.020165775	0.103860329	NOT CHANGE	2.942646721	-3.9563519	0.125096237	0.292459986	NOT CHANGE
Ahctf1	992.383199	0.690737153	0.031132436	0.133370681	NOT CHANGE	1245.655472	1.628249781	0.196102443	0.387234547	NOT CHANGE
Ahcy	1987.490033	0.273450172	0.634134773	0.789632777	NOT CHANGE	788.9266505	-3.419480538	0.013088997	0.068847779	NOT CHANGE
Ahcyl1	236.5996112	-0.043939884	0.908791285	0.952706299	NOT CHANGE	329.5478215	1.274058744	0.197389675	0.389263859	NOT CHANGE
Ahcyl2	285.1373483	-0.174633421	0.567466448	0.743012585	NOT CHANGE	183.6254544	-0.95965798	0.427425072	0.633351367	NOT CHANGE
Ahdc1	150.8203726	-0.076655073	0.829152354	0.90911474	NOT CHANGE	113.2540013	-0.27997112	0.828172253	0.912618139	NOT CHANGE
Ahi1	16.44431692	1.478115823	0.02007978	0.103575882	NOT CHANGE	15.1687749	1.762582697	0.261171987	0.464848167	NOT CHANGE
Ahnak	55.19672464	2.142371842	0.002751863	0.032195594	UP	2314.04932	8.12739679	8.26E-10	1.93E-07	UP
Ahnak2	11.00330977	0.520848509	0.612850398	0.775604303	NOT CHANGE	18.78279761	2.075563007	0.203390739	0.397063705	NOT CHANGE
Ahr	86.53056456	-0.880253859	0.054760629	0.185292596	NOT CHANGE	196.5956854	1.74923751	0.205770656	0.399811552	NOT CHANGE
Ahrr	0	NA	NA	NA	NOT CHANGE	0.594274116	3.055573666	0.444136502	NA	NOT CHANGE
Ahsa1	17820.3264	-0.409720113	0.335149286	0.546719414	NOT CHANGE	24129.40101	0.971207319	0.357902035	0.570191026	NOT CHANGE
Ahsa2	106.8390556	-0.811670225	0.107147269	0.275608715	NOT CHANGE	248.8062508	1.830803373	0.205690089	0.39976146	NOT CHANGE
Ahsg	4.75640483	-2.702192481	0.032514417	0.136883448	NOT CHANGE	3.393467034	-4.17002973	0.095322872	0.246384925	NOT CHANGE
Aida	88.96185218	1.14359412	0.015642074	0.088826291	NOT CHANGE	61.87768232	0.836001701	0.552350278	0.736526129	NOT CHANGE
Aif1	42.49942694	4.614538828	5.04E-06	0.000524389	UP	1.850818354	-1.688840833	0.54191669	NA	NOT CHANGE
Aif1l	53.23485487	2.402050075	0.011928526	0.075020908	NOT CHANGE	419.5167635	5.930861004	0.000409653	0.006052974	UP
Aifm1	3334.309999	0.417465692	0.379812887	0.591514162	NOT CHANGE	1710.200204	-1.015398876	0.317476497	0.526536964	NOT CHANGE
Aifm2	74.51248957	0.993181552	0.059770452	0.195088344	NOT CHANGE	43.48107632	0.236607103	NA	NA	NOT CHANGE
Aifm3	2.102797452	1.177504162	0.578553663	NA	NOT CHANGE	0.516059353	-2.437827352	0.539733965	NA	NOT CHANGE
Aig1	10.3240053	5.822359527	0.00038931	0.010306711	UP	66.18528547	8.839592032	4.04E-06	0.000157233	UP
Aim2	46.59555829	-1.074921703	0.07360106	0.220031197	NOT CHANGE	43.85089622	-0.43041944	0.758186192	0.87091603	NOT CHANGE
Aimp1	218.2447086	-1.271751921	0.002268285	0.028701654	DOWN	614.9981815	1.985745124	0.068876005	0.202294814	NOT CHANGE
Aimp2	2467.025429	-1.086320216	0.165867931	0.358693665	NOT CHANGE	1470.153771	-3.430065288	0.007824105	0.049721192	DOWN
Aip	113.9884319	-0.001809342	0.996345346	0.997611351	NOT CHANGE	173.8049433	1.484482546	0.333215793	0.544157219	NOT CHANGE
Aire	430.7920264	-0.764840948	0.250836468	0.461249089	NOT CHANGE	219.335952	-6.684917449	2.81E-06	0.000118786	DOWN
Ajap1	49.72756592	0.403747426	0.380869791	0.592650914	NOT CHANGE	17.11650416	-7.485775932	7.21E-05	0.001593534	DOWN
Ajm1	2.73819566	0.390196699	0.781276671	NA	NOT CHANGE	1.068763923	-2.313771381	0.527685673	NA	NOT CHANGE
Ajuba	264.3318521	-0.071340853	0.844960952	0.918513757	NOT CHANGE	201.5040649	-0.220891042	0.872696485	0.93530163	NOT CHANGE
Ak1	581.4458349	0.216757827	0.71361994	0.842280811	NOT CHANGE	233.6547429	-3.592531534	0.020689479	0.093008116	NOT CHANGE
Ak2	743.7904281	-0.259911503	0.548743563	0.728540017	NOT CHANGE	550.1871615	-0.526431578	0.683691403	0.82485721	NOT CHANGE
Ak3	248.8872175	0.323055807	0.436551965	0.641585313	NOT CHANGE	162.195536	-0.265922076	0.83887941	0.91761198	NOT CHANGE
Ak4	1462.291053	0.439357392	0.087078908	0.242661401	NOT CHANGE	1217.853852	0.530895315	0.611068192	0.779542388	NOT CHANGE
Ak5	130.8776313	0.757926415	0.169695059	0.363310693	NOT CHANGE	46.95689011	-2.244192686	0.14078334	0.315251683	NOT CHANGE
Ak6	73.97777679	-0.275411733	0.466851665	0.665171762	NOT CHANGE	174.9547414	2.133339459	0.143229465	0.31835256	NOT CHANGE
Ak9	162.9963577	-0.005074191	0.988391908	0.994407867	NOT CHANGE	79.95407325	-2.157026568	NA	NA	NOT CHANGE
Akap1	2905.047558	0.66347747	0.008471564	0.061606508	NOT CHANGE	1372.243934	-0.93992989	0.476595867	0.678395683	NOT CHANGE
Akap10	33.6848997	0.700835872	0.14164267	0.325260145	NOT CHANGE	102.4596871	3.163659412	0.021079332	0.094228699	NOT CHANGE
Akap11	451.8747841	0.271702916	0.374766138	0.587521029	NOT CHANGE	346.7557722	0.154666108	0.906507405	0.954634206	NOT CHANGE
Akap12	11.7633849	5.081700147	0.000635591	0.013947237	UP	0.598060673	0.517830166	0.896198628	NA	NOT CHANGE
Akap13	4786.68817	0.794794166	0.007954268	0.059211551	NOT CHANGE	8221.742456	2.280518213	0.027199206	0.111491654	NOT CHANGE
Akap14	4.456242618	-0.318207498	0.769610646	0.874815801	NOT CHANGE	2.695156744	-1.387038237	0.594135294	0.767240907	NOT CHANGE
Akap17a	458.8108737	0.802854709	0.063938772	0.203112114	NOT CHANGE	340.9959282	0.626877989	0.592001526	0.765804238	NOT CHANGE
Akap17b	1648.089843	1.51085084	0.00081543	0.016025984	UP	3585.995518	3.240105985	0.002253255	0.020849662	UP
Akap2	46.66752525	1.870615847	0.014207248	0.083730884	NOT CHANGE	53.3411437	2.498058905	0.068927181	0.202333511	NOT CHANGE
Akap3	45.80647824	1.310957113	0.024931274	0.117491108	NOT CHANGE	10.59142027	-6.792709464	0.000828506	0.010216248	DOWN
Akap4	1.596918517	-0.72290682	0.734633156	NA	NOT CHANGE	1.010883723	-1.452060366	0.709781872	NA	NOT CHANGE
Akap6	53.34828195	-1.349484312	0.002395742	0.029497573	DOWN	32.22444749	-4.215715101	0.006480112	0.043410599	DOWN
Akap7	233.9553869	-0.248029615	0.480238075	0.677186237	NOT CHANGE	109.3166027	-3.734866808	0.00249271	0.022486357	DOWN
Akap8	267.8851497	1.112155626	5.09E-05	0.002694593	UP	81.21519093	-2.333612483	0.090803143	0.239704314	NOT CHANGE
Akap8l	867.9302149	0.377996344	0.430351811	0.63678166	NOT CHANGE	456.9874016	-0.966629743	0.457439451	0.661009097	NOT CHANGE
Akap9	278.8908247	0.89171359	0.017943077	0.096882488	NOT CHANGE	415.7192751	2.108317432	0.070971937	0.205830627	NOT CHANGE
Akip1	5664.188059	-1.114209172	0.109361495	0.279048874	NOT CHANGE	5325.209864	-0.485345642	0.64306258	0.800545476	NOT CHANGE
Akirin1	200.7456867	-0.197286363	0.775229947	0.877454501	NOT CHANGE	221.9496175	0.655890418	0.618550271	0.784831446	NOT CHANGE
Akirin2	2778.733559	-2.158203566	4.56E-08	1.53E-05	DOWN	4930.00692	0.777583421	0.426841238	0.632642516	NOT CHANGE
Akna	1204.231046	0.355486833	0.379729615	0.591495107	NOT CHANGE	463.9706336	-3.394907526	0.00045815	0.006547087	DOWN
Aknad1	3.340497793	-3.258175861	0.049019134	0.173842352	NOT CHANGE	5.470450234	0.374891155	0.851503473	0.924722906	NOT CHANGE
Akr1a1	814.4191484	0.410468633	0.254918467	0.46530696	NOT CHANGE	2787.919014	3.161315966	0.010901612	0.061670848	NOT CHANGE
Akr1b1	8228.869613	-0.366172756	0.450510886	0.651896092	NOT CHANGE	7679.575681	0.089168246	0.932079576	0.967479085	NOT CHANGE
Akr1b10	181.1487523	-0.837851903	0.028896429	0.12767037	NOT CHANGE	149.4115535	-0.735825524	0.59884369	0.770960099	NOT CHANGE
Akr1b7	85.35649022	1.271942296	0.034476012	0.142192321	NOT CHANGE	20.21763479	-6.064883503	0.000383412	0.005786389	DOWN
Akr1b8	65.08191622	0.815184014	0.045877974	0.16796429	NOT CHANGE	741.6082449	5.256169685	NA	NA	NOT CHANGE
Akr1c1	5.630821664	-1.74800092	0.143605624	0.32783588	NOT CHANGE	3.469323565	-5.183093644	0.047648363	0.159911905	NOT CHANGE
Akr1c12	1.860986889	1.390986682	0.508219384	NA	NOT CHANGE	1.010697879	0.571203579	0.883638974	NA	NOT CHANGE
Akr1c14	57.87411258	0.903574487	0.305747697	0.519020088	NOT CHANGE	477.2087463	4.835158112	0.000256879	0.004298513	UP
Akr1c15	241.6036195	-1.213009912	0.048927623	0.173842352	NOT CHANGE	164.0795475	-2.220259575	0.097383247	0.249765754	NOT CHANGE
Akr1c19	6.753842438	3.197955224	0.045785716	0.167824783	NOT CHANGE	77.24266575	7.163973946	NA	NA	NOT CHANGE
Akr1c2	0.143214638	0.866567904	0.831818793	NA	NOT CHANGE	9.647132237	7.032715339	NA	NA	NOT CHANGE
Akr1c3	570.0256981	1.874332262	0.000745878	0.015208197	UP	477.5833049	1.943847283	0.150465856	0.327876741	NOT CHANGE
Akr1d1	6.468038381	0.522183195	0.599424753	0.764824649	NOT CHANGE	5.00464829	0.487693516	0.804266344	0.898388194	NOT CHANGE
Akr1e2	1443.439821	-0.628766284	0.155732374	0.344780726	NOT CHANGE	868.0603426	-2.083188124	0.089891407	0.238354696	NOT CHANGE
Akr7a2	1005.989985	-1.329309774	0.003442865	0.036265475	DOWN	649.2554727	-2.999297363	0.031352693	0.121791716	NOT CHANGE
Akt1	725.12875	1.115227141	0.002246464	0.028551828	UP	821.3488388	1.79407985	0.087875733	0.23497505	NOT CHANGE
Akt1s1	1886.127941	-0.874672843	0.012460054	0.076848472	NOT CHANGE	1891.260584	-0.101131064	0.925285501	0.964599483	NOT CHANGE
Akt2	681.9203455	0.546024434	0.1141069	0.286035935	NOT CHANGE	383.386096	-0.470436156	0.720417099	0.848457678	NOT CHANGE
Akt3	790.6427625	0.375146647	0.268303623	0.479289949	NOT CHANGE	359.1387844	-1.738888606	0.077489373	0.217681455	NOT CHANGE
Aktip	160.153064	0.512254215	0.288521203	0.502017149	NOT CHANGE	134.4340957	0.630390505	0.624187806	0.787756432	NOT CHANGE
Alad	644.3199698	-0.541268767	0.129560613	0.308015721	NOT CHANGE	408.1156054	-1.58490711	0.246230984	0.447550273	NOT CHANGE
Alas1	821.4970264	1.178662973	0.002310907	0.02898587	UP	780.9246828	1.51925427	0.147750854	0.324257315	NOT CHANGE
Alas2	26.08315303	0.906793296	0.256767277	0.467534926	NOT CHANGE	8.676711456	-2.517535338	0.158331399	0.33933851	NOT CHANGE
Alb	3.167572244	-0.695807655	0.597029587	NA	NOT CHANGE	3.632213285	0.432957751	0.859157503	0.928912356	NOT CHANGE
Alcam	28.01316604	1.518708266	0.00606371	0.051119862	NOT CHANGE	14.68161343	0.615373337	0.72531484	0.85133315	NOT CHANGE
Aldh16a1	45.48621405	1.665649017	0.008066104	0.059731081	NOT CHANGE	19.00987143	0.232883796	0.848852138	0.923050656	NOT CHANGE
Aldh18a1	67.09991362	1.947128305	0.000944113	0.017302457	UP	44.01684584	1.577892292	0.249144506	0.450186111	NOT CHANGE
Aldh1a1	54.9426132	2.606395221	0.004620861	0.043378456	UP	18.79659213	1.042856894	0.501413932	0.697438398	NOT CHANGE
Aldh1a2	39.97393364	0.476297033	0.296498662	0.510657762	NOT CHANGE	34.87400767	0.695298603	0.627700579	0.78976002	NOT CHANGE
Aldh1l1	29.57745194	3.327424815	0.001156695	0.019865502	UP	13.71420225	2.443795912	0.150127935	0.327378219	NOT CHANGE
Aldh2	1367.537147	0.473965846	0.335755673	0.547196946	NOT CHANGE	552.0478646	-2.314790029	0.086152607	0.232282917	NOT CHANGE
Aldh3a2	302.2163708	-0.430501427	0.368893977	0.581341827	NOT CHANGE	208.4974406	-1.016053758	0.413207258	0.621806181	NOT CHANGE
Aldh3b1	94.83632208	3.501935449	0.000197319	0.006674972	UP	36.17153068	2.28636319	NA	NA	NOT CHANGE
Aldh4a1	1312.993024	0.956666472	0.003252644	0.035095185	NOT CHANGE	652.3784512	-0.284463304	0.828085717	0.912618139	NOT CHANGE
Aldh5a1	97.03601934	0.93583914	0.034919029	0.143175585	NOT CHANGE	46.70697821	-0.416982038	0.76717954	0.875997872	NOT CHANGE
Aldh6a1	174.9518214	0.723321253	0.084689679	0.238943331	NOT CHANGE	82.06014184	-0.854794994	0.53959634	0.72616728	NOT CHANGE
Aldh7a1	665.6317619	-0.369995073	0.472454962	0.670090702	NOT CHANGE	441.5193872	-1.114187287	0.305306331	0.514475543	NOT CHANGE
Aldh8a1	90.39504864	0.075412626	0.906935019	0.951750025	NOT CHANGE	38.89327291	-3.278492069	0.025317348	0.106544209	NOT CHANGE
Aldh9a1	5031.967968	0.785853486	0.076616662	0.225267374	NOT CHANGE	3298.589634	0.294204802	NA	NA	NOT CHANGE
Aldoa	3178.566118	0.306385129	0.240314091	0.450181451	NOT CHANGE	3237.890597	0.882373149	0.422973987	0.629662179	NOT CHANGE
Aldoart2	5.810731745	0.067973971	0.940795423	0.970945263	NOT CHANGE	2.276231552	-4.574939162	0.125709722	NA	NOT CHANGE
Aldoc	7.196443187	2.587380945	0.068748273	0.211713071	NOT CHANGE	26.70740782	4.971281306	0.001734513	0.017170532	UP
Alg1	384.6055849	-0.984503876	0.115732637	0.288277131	NOT CHANGE	242.3324289	-2.448015463	0.069273234	0.202850041	NOT CHANGE
Alg10	123.2363132	-0.161408953	0.671896076	0.814526019	NOT CHANGE	67.56989952	-1.731773813	0.27392574	0.479700441	NOT CHANGE
Alg11	3004.457342	-0.499921214	0.229056989	0.435982867	NOT CHANGE	1852.251033	-1.676551468	0.202765344	0.396218013	NOT CHANGE
Alg12	1143.024965	-0.410573086	0.394828019	0.604125201	NOT CHANGE	578.1526193	-3.245456975	0.011565807	0.064065816	NOT CHANGE
Alg13	327.8951768	-1.436551473	6.35E-05	0.0031074	DOWN	265.9699597	-1.374002384	0.232161777	0.430655071	NOT CHANGE
Alg14	764.3072084	-0.556471687	0.14971818	0.33724983	NOT CHANGE	578.9896528	-0.767505699	0.571487948	0.751091291	NOT CHANGE
Alg2	363.658654	0.200253045	0.58869229	0.757916571	NOT CHANGE	196.8555983	-1.154418776	0.408617043	0.618077065	NOT CHANGE
Alg3	543.3825062	-0.72808686	0.059930356	0.195287532	NOT CHANGE	320.8787778	-2.458855756	0.06962416	0.203495901	NOT CHANGE
Alg5	463.7581124	-1.491255275	0.000239305	0.007687601	DOWN	298.2936066	-3.520288679	0.013160643	0.069133713	NOT CHANGE
Alg6	13.90427415	-0.702189067	0.41823684	0.625441025	NOT CHANGE	13.48047456	-0.06460137	0.973304219	0.98662633	NOT CHANGE
Alg8	59.45087047	-1.148022741	0.110139658	0.280287017	NOT CHANGE	39.49832822	-2.337976885	0.168656032	0.352716589	NOT CHANGE
Alg9	568.4980811	-0.993630079	0.017240057	0.094615982	NOT CHANGE	386.0485864	-1.86932826	0.092080702	0.241852947	NOT CHANGE
Alk	62.44893659	-0.794648922	0.126585264	0.304344208	NOT CHANGE	33.42078054	-4.153676197	0.007542297	0.048340002	DOWN
Alkbh1	552.3617178	-1.277641617	0.001781368	0.025066389	DOWN	576.0565507	-0.263644306	0.844120381	0.920277197	NOT CHANGE
Alkbh2	1519.724108	0.092508824	0.729737493	0.851381594	NOT CHANGE	1488.018446	0.606204131	0.641595213	0.799860985	NOT CHANGE
Alkbh3	626.8799173	-1.729960121	0.004495162	0.042707226	DOWN	411.0840203	-3.907999225	0.004064865	0.031424129	DOWN
Alkbh4	190.7009171	-0.785519425	0.195646261	0.394057632	NOT CHANGE	113.5592071	-2.534780217	0.040919791	0.144398723	NOT CHANGE
Alkbh5	2430.720105	0.038050661	0.934276427	0.967648602	NOT CHANGE	1214.763057	-1.921099949	0.195250599	0.385933557	NOT CHANGE
Alkbh6	18.28040304	2.132019895	0.085072474	0.239670002	NOT CHANGE	24.8503933	3.034485759	NA	NA	NOT CHANGE
Alkbh7	1178.977899	-1.542446982	0.008456313	0.061532191	NOT CHANGE	881.210778	-1.986665414	0.130273431	0.29983131	NOT CHANGE
Alkbh8	34.61275597	-0.143192953	0.767998922	0.873942505	NOT CHANGE	54.53692072	1.465572304	0.276800503	0.482357796	NOT CHANGE
Alms1	1796.616222	-0.495798699	0.055463103	0.186773184	NOT CHANGE	2077.171625	0.54811879	0.596066264	0.768906895	NOT CHANGE
Alox12	4.341785023	0.451458994	0.747748385	0.862403542	NOT CHANGE	1.480186657	-3.953834172	0.254537874	NA	NOT CHANGE
Alox12e	178.1372599	0.27180954	0.416888934	0.624090406	NOT CHANGE	73.35171352	-2.873794752	0.037876994	0.137495859	NOT CHANGE
Alox15	18.94834059	-0.598349426	0.489239691	0.684189884	NOT CHANGE	12.47112342	-1.390950011	0.448048569	0.652547552	NOT CHANGE
Alox5	86.53295852	0.735611837	0.149141863	0.3365175	NOT CHANGE	33.1556867	-1.833842648	0.277796041	0.483744107	NOT CHANGE
Alpg	26.50088882	-0.888809568	0.106614843	0.274656239	NOT CHANGE	15.52126246	-2.91522457	0.045188168	0.15411246	NOT CHANGE
Alpk1	2.411516802	2.6053199	0.171537944	NA	NOT CHANGE	3.112059948	3.411703568	0.231027514	0.429255395	NOT CHANGE
Alpk2	37.29460885	-0.497870802	0.395117803	0.604361508	NOT CHANGE	57.15533899	1.175928839	0.368376299	0.580861984	NOT CHANGE
Alpk3	59.11457243	-0.402459899	0.618669144	0.779605194	NOT CHANGE	1327.972246	5.594582392	NA	NA	NOT CHANGE
Alpl	2.612680015	-0.115015372	0.939918518	NA	NOT CHANGE	1.194742065	-2.577353577	0.466047157	NA	NOT CHANGE
Als2	303.0741022	0.48851665	0.174745469	0.369283846	NOT CHANGE	193.5507401	-0.130324683	0.906576275	0.954634206	NOT CHANGE
Als2cl	6248.81898	0.068510197	0.870339903	0.932094737	NOT CHANGE	9467.152725	1.517825516	0.183237731	0.371303209	NOT CHANGE
Alx4	32.80051118	1.969700808	0.023622868	0.113831632	NOT CHANGE	5.568505269	-4.178474628	0.048875568	0.162530228	NOT CHANGE
Alyref	143.9458085	-1.410641061	0.0004916	0.011819399	DOWN	695.28265	2.868428967	0.010761142	0.061132661	NOT CHANGE
Amacr	35.19890232	1.534324303	0.039096265	0.153214341	NOT CHANGE	30.61416086	1.677950199	NA	NA	NOT CHANGE
Ambra1	896.091286	0.635892142	0.044103867	0.164051437	NOT CHANGE	317.5167281	-2.9663584	0.02708382	0.111322945	NOT CHANGE
Amd1	1410.012718	-0.100691824	0.797444146	0.891310261	NOT CHANGE	1226.591221	0.132292723	0.890471074	0.944722959	NOT CHANGE
Amdhd2	391.1485689	-0.611269768	0.334478845	0.54604207	NOT CHANGE	189.5105325	-10.95435722	3.75E-11	1.67E-08	DOWN
Amer1	1.002502463	3.443364296	0.383131031	NA	NOT CHANGE	0.118854823	1.364818249	0.737252168	NA	NOT CHANGE
Amer2	2.047076313	1.621612993	0.297961134	NA	NOT CHANGE	1.271314173	1.156769645	0.737775384	NA	NOT CHANGE
Amfr	1878.285286	0.689883657	0.067120624	0.209104157	NOT CHANGE	3055.355356	2.103859478	0.029134857	0.115863447	NOT CHANGE
Amh	150.4195838	-2.158637523	0.021226787	0.107124536	NOT CHANGE	149.4934026	-0.960828222	0.448909645	0.653325803	NOT CHANGE
Amhr2	36.07036724	-0.30799506	0.752732068	0.864511495	NOT CHANGE	20.08827726	-1.911464428	0.178664032	0.36518076	NOT CHANGE
Amigo1	10.81248486	0.739903499	0.356260905	0.568896303	NOT CHANGE	4.901275186	-0.918442339	0.647664004	0.803332725	NOT CHANGE
Amigo3	0.744279818	1.679423052	0.655908405	NA	NOT CHANGE	0.255293043	0.403045858	0.921078559	NA	NOT CHANGE
Ammecr1	60.8926399	0.176803688	0.807725463	0.8964615	NOT CHANGE	42.4872496	-0.213369658	0.865276651	0.931669143	NOT CHANGE
Ammecr1l	1193.478322	1.293691156	0.001443044	0.02256318	UP	506.5608209	-0.273400867	0.831309595	0.91395655	NOT CHANGE
Amn	5.676390264	-0.867671686	0.542843945	0.724440873	NOT CHANGE	2.928729125	-4.938814155	0.073281342	0.209954056	NOT CHANGE
Amn1	3138.936334	-0.782545039	0.245431507	0.455879155	NOT CHANGE	2034.693554	-1.839083951	0.061232839	0.187464049	NOT CHANGE
Amot	31.91786925	-0.220931846	0.642597672	0.793940907	NOT CHANGE	22.78864065	-0.595788147	NA	NA	NOT CHANGE
Amotl1	9.043742555	4.090977165	0.00137455	0.022025688	UP	14.69547762	5.160212371	0.003259553	0.027139569	UP
Amotl2	14.09633313	2.549575764	0.037003759	0.148015036	NOT CHANGE	77.52025572	5.517387647	0.000237413	0.004069252	UP
Ampd1	0.851432225	-3.294405727	0.243571148	NA	NOT CHANGE	0.684141762	-2.839081397	0.473289597	NA	NOT CHANGE
Ampd2	954.4529903	0.732185595	0.04838805	0.172855018	NOT CHANGE	472.4586393	-0.637045538	0.510169292	0.703869931	NOT CHANGE
Ampd3	794.0292162	0.622928429	0.069995747	0.214029451	NOT CHANGE	1017.509434	1.611886753	0.139055532	0.312607884	NOT CHANGE
Amph	32.46584591	0.646704788	0.248028278	0.458414296	NOT CHANGE	10.28754393	-5.752038899	0.003009706	0.025573975	DOWN
Amt	5.673166755	2.515265299	0.104881578	0.271811496	NOT CHANGE	0.684141762	-2.839081397	0.473289597	NA	NOT CHANGE
Amtn	0.176313509	-1.056985448	0.795608205	NA	NOT CHANGE	0.577126299	1.743801022	0.663154292	NA	NOT CHANGE
Amz1	10.49891685	0.560731826	0.497710237	0.690628375	NOT CHANGE	10.62521903	1.103791225	0.506206029	0.700999531	NOT CHANGE
Amz2	831.1043913	0.295088204	0.290082697	0.50373599	NOT CHANGE	475.5777875	-0.76585004	0.536809691	0.724453573	NOT CHANGE
Anapc1	669.9871444	0.614259634	0.126166276	0.303815106	NOT CHANGE	1485.422869	2.581364835	0.016384426	0.080193949	NOT CHANGE
Anapc10	489.4531144	-0.26523269	0.556195019	0.734693365	NOT CHANGE	1833.854057	2.918110347	NA	NA	NOT CHANGE
Anapc11	1502.198262	-1.301458596	0.006242758	0.051686022	NOT CHANGE	2443.660081	0.88817507	0.374610414	0.58729593	NOT CHANGE
Anapc13	450.484452	-0.815511903	0.013915139	0.082335337	NOT CHANGE	413.2952254	-0.329266071	0.812633777	0.903528871	NOT CHANGE
Anapc15	5762.431686	-0.520009446	0.053848784	0.183569398	NOT CHANGE	5111.019629	-0.189258602	0.844106016	0.920277197	NOT CHANGE
Anapc16	4790.204	-0.764681979	0.034354694	0.141822952	NOT CHANGE	2554.399219	-4.13217013	0.001504622	0.015537258	DOWN
Anapc2	192.3290773	0.792489079	0.041518857	0.158220156	NOT CHANGE	129.8848472	0.380659438	NA	NA	NOT CHANGE
Anapc4	2107.09234	0.029148982	0.960201536	0.980813685	NOT CHANGE	2044.950444	0.531167126	0.598199512	0.770416246	NOT CHANGE
Anapc5	3101.358861	0.643371179	0.060564796	0.196304382	NOT CHANGE	4869.23417	2.004015708	NA	NA	NOT CHANGE
Anapc7	1066.103792	0.580412714	0.184322027	0.38086964	NOT CHANGE	652.7870455	-0.145008201	0.886797189	0.942909666	NOT CHANGE
Ang	0.457850543	0.686575966	0.865337175	NA	NOT CHANGE	7.267727608	5.637381153	0.035470998	0.131881324	NOT CHANGE
Angel1	917.6264173	0.098661133	0.706918541	0.838443786	NOT CHANGE	790.4405643	0.291464817	0.810528407	0.902107591	NOT CHANGE
Angel2	240.9020799	-0.265137103	0.420948332	0.628373508	NOT CHANGE	186.6319003	-0.376179475	0.75218142	0.868257906	NOT CHANGE
Angpt1	4.293960126	3.522665164	0.046835825	0.169714059	NOT CHANGE	0.395489389	-0.647548189	0.872140276	NA	NOT CHANGE
Angpt2	11.26589421	0.921625493	0.29710308	0.511445568	NOT CHANGE	25.91992109	2.865430058	NA	NA	NOT CHANGE
Angptl1	11.52496026	-2.848566702	0.005492551	0.047893475	DOWN	12.25509616	-0.942194039	0.611529827	0.779799645	NOT CHANGE
Angptl2	36.06600923	0.605004911	0.371418323	0.583912669	NOT CHANGE	11.74520604	-5.210623474	0.004836235	0.03548939	DOWN
Angptl3	1.328129516	-2.78227638	0.210690923	NA	NOT CHANGE	2.659689921	0.949853925	0.724020059	0.850479016	NOT CHANGE
Angptl4	26.54594297	3.243762656	0.003768247	0.038358238	UP	53.0449742	4.651130719	0.004285105	0.032478007	UP
Angptl6	49.0189346	-0.781025933	0.240967763	0.451027548	NOT CHANGE	24.79696757	-8.020506209	9.90E-06	0.000326229	DOWN
Angptl8	11.14500698	0.046010967	0.954376308	0.977657339	NOT CHANGE	425.481581	6.589404324	6.16E-06	0.000219515	UP
Ank1	4.711240348	-0.393558688	0.697831818	0.83242036	NOT CHANGE	2.57853075	-2.111992093	0.421618263	0.628358082	NOT CHANGE
Ank2	8.367114995	0.298675889	0.756805196	0.866713755	NOT CHANGE	5.964772549	-0.014904615	0.993226681	0.996215827	NOT CHANGE
Ank3	86.8104138	0.263803473	0.546843516	0.727098336	NOT CHANGE	40.58587896	-1.802601736	0.177392873	0.364068146	NOT CHANGE
Ankar	24.07318585	-0.678820645	0.276556247	0.488817454	NOT CHANGE	19.98416832	-0.522042465	NA	NA	NOT CHANGE
Ankdd1a	7.91464153	-0.458620466	0.598887584	0.764785561	NOT CHANGE	3.683268368	-5.268532434	0.040994304	0.144534135	NOT CHANGE
Ankdd1b	235.000862	-0.946630648	0.006209171	0.05153535	NOT CHANGE	150.4802774	-2.217320274	0.104831749	0.261708558	NOT CHANGE
Ankfn1	4.951207006	2.711967039	0.220316014	0.424655154	NOT CHANGE	0.738007282	-0.846723347	0.829215053	NA	NOT CHANGE
Ankfy1	267.777839	0.123557882	0.749944692	0.863080679	NOT CHANGE	263.7264833	0.648722953	0.655578787	0.807608815	NOT CHANGE
Ankh	56.00836336	-0.683608936	0.24614895	0.456452288	NOT CHANGE	33.85835523	-2.09292247	0.127452038	0.295622524	NOT CHANGE
Ankhd1	3654.482564	1.184732038	2.12E-05	0.001472749	UP	8227.755272	3.033951785	0.004882191	0.035633131	UP
Ankib1	55.78184579	0.224209037	0.613371545	0.775894732	NOT CHANGE	50.708532	0.548012	0.70245645	0.836160252	NOT CHANGE
Ankk1	0.515641891	0.899012231	0.823450479	NA	NOT CHANGE	0.251942067	0.330740842	0.93528561	NA	NOT CHANGE
Ankle1	5.755619156	2.230980526	0.194867132	0.393079371	NOT CHANGE	3.593479449	1.808810823	0.474953963	0.676781193	NOT CHANGE
Ankle2	1531.467787	0.045840949	0.901505512	0.949415711	NOT CHANGE	951.3190924	-0.801133985	0.437507897	0.643050318	NOT CHANGE
Ankmy1	9.72239847	1.957794841	0.056508582	0.189010978	NOT CHANGE	11.91187514	2.709935166	0.112030732	0.273478073	NOT CHANGE
Ankmy2	191.6403816	0.684871811	0.083009396	0.235788986	NOT CHANGE	615.7824618	3.238396104	0.021670889	0.0959143	NOT CHANGE
Ankra2	1126.550495	0.443203336	0.323952918	0.536557033	NOT CHANGE	1119.531024	0.943581405	NA	NA	NOT CHANGE
Ankrd10	166.7260969	-0.539555615	0.190836097	0.389048905	NOT CHANGE	109.7734886	-1.374472777	0.272219467	0.477917641	NOT CHANGE
Ankrd11	725.7410195	0.525448861	0.182572722	0.378835225	NOT CHANGE	1045.123422	1.757162511	0.074180347	0.211505657	NOT CHANGE
Ankrd12	1709.026862	0.161586934	0.576229631	0.748792045	NOT CHANGE	3114.388664	1.931909433	0.077977378	0.218489627	NOT CHANGE
Ankrd13a	1196.275078	0.080978427	0.792548838	0.888376222	NOT CHANGE	1711.812184	1.417705608	NA	NA	NOT CHANGE
Ankrd13b	15.46469806	-0.46600805	0.476613161	0.673848011	NOT CHANGE	10.33604993	-1.145061427	0.545002081	0.730852238	NOT CHANGE
Ankrd13c	1165.736041	0.415957367	0.373364665	0.585803824	NOT CHANGE	5173.352452	3.575633564	0.001224118	0.013571463	UP
Ankrd13d	75.17904529	0.3768742	0.546139367	0.726442879	NOT CHANGE	33.55210873	-1.828566988	0.28210387	0.488621659	NOT CHANGE
Ankrd16	14.65666651	0.761759382	0.296480316	0.510657762	NOT CHANGE	4.450264023	-4.515417353	0.050645566	0.166615162	NOT CHANGE
Ankrd17	969.7620277	0.369123932	0.189043479	0.386570974	NOT CHANGE	1187.09153	1.31959485	0.299902151	0.508414159	NOT CHANGE
Ankrd2	16.45181256	-0.107297759	0.883164958	0.939337689	NOT CHANGE	7.460943596	-3.225718735	0.097582964	0.250010763	NOT CHANGE
Ankrd22	1165.050855	-1.245745919	0.002022342	0.027011129	DOWN	669.6535429	-5.652207401	6.89E-06	0.000240184	DOWN
Ankrd26	389.2075688	-0.35531809	0.402807365	0.611722872	NOT CHANGE	316.8578449	-0.315851198	0.79524543	0.893177947	NOT CHANGE
Ankrd27	560.1036782	0.135083199	0.771563035	0.875340554	NOT CHANGE	2630.462582	3.49748199	NA	NA	NOT CHANGE
Ankrd28	357.541528	0.24299068	0.561537703	0.738629157	NOT CHANGE	735.1214945	2.197588113	0.03326767	0.126632457	NOT CHANGE
Ankrd31	82.47196386	-0.010772246	0.977081081	0.988789543	NOT CHANGE	60.00803304	-0.294187984	0.831054223	0.91395655	NOT CHANGE
Ankrd33b	8895.611233	1.01369353	0.03786586	0.15043162	NOT CHANGE	6921.635053	0.946881696	0.410601927	0.620141229	NOT CHANGE
Ankrd34a	8.65619271	-0.036804265	0.965368014	0.98335259	NOT CHANGE	7.865193932	0.329056274	0.87270393	0.93530163	NOT CHANGE
Ankrd34b	1.869366641	3.250293311	0.120906004	NA	NOT CHANGE	2.183670817	3.858358566	0.270472284	NA	NOT CHANGE
Ankrd36	385.0959195	-1.044198948	0.064421674	0.204017197	NOT CHANGE	228.1648221	-3.34104793	0.010452013	0.059915553	NOT CHANGE
Ankrd37	10.52818808	-1.181992346	0.173569415	0.367925757	NOT CHANGE	121.6919192	4.304145617	NA	NA	NOT CHANGE
Ankrd39	232.3094655	-1.249477922	0.000728382	0.015164947	DOWN	208.7831708	-0.773448391	0.475959408	0.677653402	NOT CHANGE
Ankrd40	28.930301	0.980657523	0.147105689	0.332966599	NOT CHANGE	216.9944866	4.738533772	0.000101472	0.002084696	UP
Ankrd42	65.8866322	1.441353121	0.001925256	0.026236754	UP	37.72412035	0.726054704	0.612092683	0.780276837	NOT CHANGE
Ankrd44	198.9738759	-0.121379634	0.763616935	0.871255639	NOT CHANGE	141.3089282	-0.512973487	0.691076659	0.829164885	NOT CHANGE
Ankrd46	560.4649275	-0.202111448	0.694436358	0.82992858	NOT CHANGE	457.3270955	-0.149957575	0.91036549	0.956595434	NOT CHANGE
Ankrd49	3821.694233	0.197750298	0.450340617	0.65183824	NOT CHANGE	3186.06413	0.300976508	NA	NA	NOT CHANGE
Ankrd50	185.4736065	-1.165397817	0.006596348	0.053135705	NOT CHANGE	195.4462026	-0.153018147	0.907909473	0.955451088	NOT CHANGE
Ankrd52	24.07730861	0.815824348	0.365886372	0.577996914	NOT CHANGE	13.07009052	-0.178381344	0.924136347	0.96423525	NOT CHANGE
Ankrd54	70.71595823	-0.663702789	0.218406725	0.422555819	NOT CHANGE	491.8593959	3.715285441	NA	NA	NOT CHANGE
Ankrd6	500.4375409	2.394529925	4.09E-11	4.98E-08	UP	139.4286072	0.238390755	0.855555125	0.926616323	NOT CHANGE
Ankrd61	7.693520557	-0.459442932	0.669643792	0.81254966	NOT CHANGE	3.538572085	-5.212345309	0.049327466	0.163380707	NOT CHANGE
Ankrd63	0.286429275	1.648348972	0.683903779	NA	NOT CHANGE	0.216789488	1.968627943	0.625392508	NA	NOT CHANGE
Ankrd66	256.3210791	-0.639290205	0.074502688	0.221461375	NOT CHANGE	137.9343122	-3.269698954	0.011665266	0.064408587	NOT CHANGE
Ankrd7	1.671365428	0.523106154	0.804954331	NA	NOT CHANGE	5.665570039	3.228198439	0.199210331	0.391374742	NOT CHANGE
Ankrd9	470.5401554	-0.725886907	0.02249818	0.110397665	NOT CHANGE	236.0028303	-7.719875081	2.78E-08	2.86E-06	DOWN
Anks1a	79.26644458	1.471116448	0.000404892	0.010575039	UP	35.7123683	0.171631212	0.906020939	0.954529999	NOT CHANGE
Anks1b	913.6280041	-0.46048865	0.165100382	0.357630962	NOT CHANGE	889.3546844	0.134721278	0.896486677	0.949342202	NOT CHANGE
Anks3	60.28830904	0.726555933	0.097177585	0.25914386	NOT CHANGE	19.99678094	-3.236847669	0.021994451	0.096804631	NOT CHANGE
Anks4b	451.9105418	-0.120413587	0.832604163	0.910495132	NOT CHANGE	544.2432449	0.911392815	NA	NA	NOT CHANGE
Anks6	29.26876051	0.596071681	0.418854518	0.626224902	NOT CHANGE	38.68306344	1.649658898	0.264721662	0.468874895	NOT CHANGE
Ankub1	2.818831037	1.714158278	0.242979594	NA	NOT CHANGE	0.521217794	-2.451330133	0.537425836	NA	NOT CHANGE
Ankzf1	108.5880695	0.392063391	0.282229821	0.495057048	NOT CHANGE	431.5274675	3.386704893	NA	NA	NOT CHANGE
Anln	2222.61452	0.153167589	0.715100467	0.842967781	NOT CHANGE	2881.299143	1.27336742	0.216858942	0.412369059	NOT CHANGE
Anlnl1	0.467888013	-2.443326629	0.541365846	NA	NOT CHANGE	112.7624843	8.193280826	1.18E-06	6.16E-05	UP
Ano1	324.3337687	0.605351727	0.039374263	0.153912353	NOT CHANGE	171.0981096	-0.607458339	0.542575948	0.728623295	NOT CHANGE
Ano10	175.3496638	0.47046739	0.309940187	0.523312169	NOT CHANGE	69.55050843	-2.455556514	0.042170669	0.147168029	NOT CHANGE
Ano2	4.923076419	0.943811133	0.404091869	0.613121148	NOT CHANGE	1.45019252	-2.881620282	0.37478982	NA	NOT CHANGE
Ano4	0.315119223	-0.095204768	0.981385608	NA	NOT CHANGE	0.774539142	2.226220391	0.576474503	NA	NOT CHANGE
Ano5	0.327383939	-1.922636988	0.634196683	NA	NOT CHANGE	2.211714293	2.927442633	0.36036457	NA	NOT CHANGE
Ano6	109.8083082	0.247268461	0.556556714	0.734907219	NOT CHANGE	65.33077761	-0.670061564	0.63870433	0.798246962	NOT CHANGE
Ano8	2.003306758	0.479872613	0.821612965	NA	NOT CHANGE	1.016027948	-0.716973895	0.84676302	NA	NOT CHANGE
Anp32a	350.2487169	0.397493782	0.339606111	0.551103993	NOT CHANGE	170.4345579	-1.289224094	0.375456355	0.587470703	NOT CHANGE
Anp32b	1665.696332	0.274740162	0.646084272	0.796262432	NOT CHANGE	3251.19993	2.131542841	0.03345554	0.127226488	NOT CHANGE
Anp32e	2340.645657	0.770506826	0.053571009	0.183032849	NOT CHANGE	2923.405878	1.685484595	0.088646168	0.236148626	NOT CHANGE
Anpep	1222.953247	-1.054658442	0.029055825	0.127951285	NOT CHANGE	2329.836392	1.330112271	0.259624072	0.462848383	NOT CHANGE
Antkmt	405.1190582	-0.785476868	0.121365176	0.297063759	NOT CHANGE	231.8408576	-2.962339541	0.027399582	0.112045052	NOT CHANGE
Antxr1	20.76553267	-0.280286817	0.641317977	0.793316222	NOT CHANGE	11.74445982	-1.751995411	0.336904037	0.547868614	NOT CHANGE
Antxr2	198.3392097	-0.550755673	0.179862278	0.375301413	NOT CHANGE	343.9678214	1.402777078	NA	NA	NOT CHANGE
Antxrl	7.126790581	0.173187082	0.872288929	0.932604748	NOT CHANGE	5.629223143	0.183516753	0.926635607	0.965419765	NOT CHANGE
Anxa1	407.7656526	-0.378043914	0.427166017	0.633959557	NOT CHANGE	2105.526275	3.375431807	0.006263945	0.042460343	UP
Anxa11	228.0100697	0.354404767	0.270479799	0.482084539	NOT CHANGE	100.3465084	-1.977316752	0.165909691	0.348645383	NOT CHANGE
Anxa13	1.626380831	-0.112895049	0.952791018	NA	NOT CHANGE	1.760980102	0.734469368	0.811240629	NA	NOT CHANGE
Anxa2	1240.23003	-1.062579364	0.00053267	0.012345422	DOWN	2239.446273	1.218824128	NA	NA	NOT CHANGE
Anxa3	25.12068864	1.838900167	0.015314771	0.087673793	NOT CHANGE	9.867177883	0.337571169	0.86385456	0.931229741	NOT CHANGE
Anxa4	311.8632493	0.077762923	0.799062944	0.892094941	NOT CHANGE	218.2433728	-0.328174688	0.819432273	0.907543076	NOT CHANGE
Anxa5	1203.420152	0.110230952	0.75119297	0.863610991	NOT CHANGE	1018.065894	0.255164978	0.852637349	0.925284272	NOT CHANGE
Anxa6	189.2042848	2.967172447	1.15E-06	0.000169573	UP	451.2932587	4.659131758	0.000109408	0.00221737	UP
Anxa7	12400.87651	-0.353105073	0.482077096	0.678779144	NOT CHANGE	8145.552063	-1.119828454	0.328253556	0.538766918	NOT CHANGE
Anxa9	5.234344655	-1.435812306	0.178177721	0.373473439	NOT CHANGE	3.04899848	-4.997095433	0.068391298	0.201611497	NOT CHANGE
Aoc3	5.013119268	3.203527764	0.021228874	0.107124536	NOT CHANGE	1.468727016	1.528860149	0.669717994	NA	NOT CHANGE
Aox1	27.14596416	1.813231306	0.016152255	0.090914123	NOT CHANGE	4.821438223	-5.657775865	0.018212432	0.08562412	NOT CHANGE
Aox2	12.77720653	0.135672915	0.853217838	0.922739987	NOT CHANGE	4.897687687	-5.679792645	0.017551753	0.083820434	NOT CHANGE
Aox3	506.4481398	0.493660711	0.114976679	0.287516817	NOT CHANGE	233.0881833	-1.388657086	0.320257182	0.529408331	NOT CHANGE
Ap1ar	293.9888841	0.078712006	0.860052606	0.926251256	NOT CHANGE	346.2749852	1.013874433	0.319557847	0.528689334	NOT CHANGE
Ap1b1	464.1166326	0.212161261	0.542696405	0.724388306	NOT CHANGE	879.8625151	2.034393876	NA	NA	NOT CHANGE
Ap1g1	410.542877	0.058654641	0.847130261	0.919679619	NOT CHANGE	209.4798085	-1.733878845	0.204960402	0.399172468	NOT CHANGE
Ap1g2	8.386140012	1.01434159	0.30828099	0.521749765	NOT CHANGE	7.908914921	1.389806718	0.515416383	0.707547571	NOT CHANGE
Ap1m1	1885.889797	-0.081455072	0.864160888	0.928718824	NOT CHANGE	876.6032672	-2.965258057	0.008291366	0.051650994	NOT CHANGE
Ap1m2	4421.502927	0.17709208	0.720894377	0.84674275	NOT CHANGE	1924.575821	-2.670241723	0.045567458	0.155009458	NOT CHANGE
Ap1s1	369.7750559	-0.311814342	0.396848688	0.605813162	NOT CHANGE	191.565783	-2.566611197	0.039804675	0.142057679	NOT CHANGE
Ap1s2	186.0607755	-0.633821017	0.109263828	0.278959069	NOT CHANGE	212.3409496	0.424934371	0.750124853	0.867302494	NOT CHANGE
Ap1s3	541.3753674	0.246976575	0.518601479	0.705470523	NOT CHANGE	364.6997272	-0.254817297	0.835787565	0.916225573	NOT CHANGE
Ap2a1	177.6356295	0.079439022	0.821051916	0.90467293	NOT CHANGE	393.9456906	2.223086332	NA	NA	NOT CHANGE
Ap2a2	190.175251	0.784773929	0.017674388	0.096253731	NOT CHANGE	125.982808	0.32492399	0.779137496	0.88364606	NOT CHANGE
Ap2b1	580.0938424	0.299982048	0.315358573	0.528358819	NOT CHANGE	274.3636786	-1.662841325	0.237542837	0.437592348	NOT CHANGE
Ap2m1	1280.112398	0.733695656	0.020777831	0.105511685	NOT CHANGE	760.6066825	-0.036953409	0.977728955	0.988376377	NOT CHANGE
Ap2s1	2108.070856	-0.936821071	0.004499949	0.042712933	NOT CHANGE	1367.044558	-2.113181476	0.086479023	0.232796795	NOT CHANGE
Ap3b1	911.7404255	0.974430397	0.001718823	0.024603491	NOT CHANGE	429.398638	-0.427670253	0.726023954	0.85197575	NOT CHANGE
Ap3b2	639.8375057	0.973174449	0.000391248	0.010337582	NOT CHANGE	312.0871975	-0.323293398	0.747616936	0.865487071	NOT CHANGE
Ap3d1	1348.994743	0.84384286	0.018914171	0.099832242	NOT CHANGE	817.4546367	0.152112444	0.876520475	0.937549492	NOT CHANGE
Ap3m1	1698.76505	0.080258684	0.809680291	0.897218726	NOT CHANGE	745.3189013	-2.99457494	0.020537794	0.092462457	NOT CHANGE
Ap3m2	443.1905792	0.868623711	0.021079895	0.106681631	NOT CHANGE	151.4394577	-2.294775192	0.092891539	0.242654625	NOT CHANGE
Ap3s1	497.3412684	-0.424632163	0.32880733	0.541545864	NOT CHANGE	884.6389223	1.521770286	0.134108116	0.305376576	NOT CHANGE
Ap3s2	673.6077336	-0.583510805	0.310968561	0.524123658	NOT CHANGE	399.0058142	-2.107604831	0.106180537	0.26381323	NOT CHANGE
Ap4b1	230.1668452	0.527070153	0.386504516	0.596926854	NOT CHANGE	108.1230772	-1.20963972	0.372612759	0.585197434	NOT CHANGE
Ap4e1	22.11501774	-0.122913195	0.860890981	0.926379274	NOT CHANGE	9.508767604	-4.899703912	0.009427948	0.056332925	NOT CHANGE
Ap4s1	430.7807296	-1.040433965	0.037692295	0.149874141	NOT CHANGE	250.0069185	-3.696982264	0.008436974	0.05223262	NOT CHANGE
Ap5b1	531.4557495	-0.293500566	0.590826275	0.759118647	NOT CHANGE	410.1786455	-0.420553893	0.663154815	0.811808129	NOT CHANGE
Ap5m1	589.5509728	0.719006568	0.093006927	0.251955671	NOT CHANGE	260.4247616	-1.126594315	0.394043115	0.604723624	NOT CHANGE
Ap5s1	99.18129427	-0.126970479	0.726542113	0.849651519	NOT CHANGE	41.68787058	-7.821103329	3.21E-06	0.000131487	DOWN
Ap5z1	183.1475515	0.634544925	0.088404258	0.244834286	NOT CHANGE	124.6828832	0.228734345	0.860891906	0.930119864	NOT CHANGE
Apaf1	44.60055388	0.850138854	0.06527471	0.205649109	NOT CHANGE	37.16153246	0.938555571	0.481256629	0.68090349	NOT CHANGE
Apba1	61.2781025	0.392027236	0.498326914	0.690705292	NOT CHANGE	21.31186807	-6.851378994	0.000110883	0.002230752	DOWN
Apba2	364.841347	1.846201349	1.22E-06	0.000173584	UP	287.2823085	1.812753333	0.170939373	0.355817244	NOT CHANGE
Apba3	41.66530066	1.004030326	0.136389286	0.317640974	NOT CHANGE	46.3816199	1.674780616	0.266778146	0.471440294	NOT CHANGE
Apbb1	33.6518514	2.059654322	0.00353099	0.036810228	UP	22.14081154	1.722368862	0.215593337	0.411107575	NOT CHANGE
Apbb1ip	158.6827767	0.140374481	0.727783132	0.850138022	NOT CHANGE	126.1627158	0.108953314	0.927266719	0.965741849	NOT CHANGE
Apbb2	200.3932186	0.319472491	0.343344813	0.55509164	NOT CHANGE	120.1965272	-0.544287468	0.678479996	0.821101774	NOT CHANGE
Apbb3	30.35200904	1.220420133	0.017888941	0.096749832	NOT CHANGE	35.44280642	1.956657508	NA	NA	NOT CHANGE
Apc	2415.641863	1.483222025	0.00210373	0.027601921	UP	2851.90785	2.197591204	0.03099165	0.120865565	NOT CHANGE
Apcdd1	18.64808707	0.706635919	0.258632811	0.46914626	NOT CHANGE	10.80766221	-0.134487641	0.944443911	0.972841343	NOT CHANGE
Apcdd1l	0	NA	NA	NA	NOT CHANGE	2.601473862	5.151030485	0.151076551	0.328742594	NOT CHANGE
Apeh	122.9152549	0.90533789	0.049623859	0.174950799	NOT CHANGE	120.3245971	1.322804917	0.360956366	0.573306126	NOT CHANGE
Apex1	683.0365236	-0.821966297	0.100005752	0.2640278	NOT CHANGE	684.0165573	-0.066991965	0.959764932	0.981023995	NOT CHANGE
Apex2	1192.234428	-0.514239107	0.219804732	0.423913648	NOT CHANGE	2109.919891	1.461602412	0.203984269	0.397822376	NOT CHANGE
Aph1a	787.8232384	0.394134047	0.26939693	0.480576918	NOT CHANGE	369.1521068	-1.503923785	0.249989177	0.451236669	NOT CHANGE
Api5	1444.320273	0.418674069	0.215274633	0.419037922	NOT CHANGE	2781.437179	2.205836475	0.036789479	0.135002382	NOT CHANGE
Apip	1761.621779	-1.263221659	0.001904524	0.026159439	DOWN	1302.361412	-1.705274832	0.181846718	0.369482968	NOT CHANGE
Aplf	1329.078978	1.098442042	0.042049098	0.159526964	NOT CHANGE	387.6076744	-2.809422111	0.037909343	0.137495859	NOT CHANGE
Apln	13.38095419	3.186325057	0.016696039	0.092618925	NOT CHANGE	4.203416522	1.600921481	0.443976427	0.649306896	NOT CHANGE
Aplp1	15.78822064	0.131697429	0.891340139	0.943879005	NOT CHANGE	72.75763155	3.466223652	0.014208659	0.072821655	NOT CHANGE
Aplp2	2151.932344	0.570618868	0.044740352	0.165461913	NOT CHANGE	1935.891261	0.83746892	0.402374324	0.612445033	NOT CHANGE
Apmap	59.71057567	0.935045307	0.078108165	0.227874397	NOT CHANGE	127.5809046	2.758583258	0.063613784	0.191913045	NOT CHANGE
Apoa1	3.232861877	0.488971728	0.766311505	NA	NOT CHANGE	20.10506968	4.137253245	NA	NA	NOT CHANGE
Apob	2.577863477	4.803606221	0.142536641	NA	NOT CHANGE	0.216789488	1.968627943	0.625392508	NA	NOT CHANGE
Apobec3	2.913072174	1.70943669	0.306860773	NA	NOT CHANGE	1.528414681	0.869204102	0.805406504	NA	NOT CHANGE
Apobec4	1.38381943	0.803537453	0.723476152	NA	NOT CHANGE	5.614213045	3.686861198	0.145453813	0.321332139	NOT CHANGE
Apoc1	3.029295224	1.772483821	0.312957913	NA	NOT CHANGE	0.797680732	-0.857620344	0.826677867	NA	NOT CHANGE
Apoc3	1.175419444	-1.42975292	0.669395638	NA	NOT CHANGE	6.506077435	3.109568917	0.239743624	0.440159756	NOT CHANGE
Apoc4	56.06999337	-2.024103353	7.63E-05	0.003560491	DOWN	52.60553535	-1.107581105	0.417597391	0.624885695	NOT CHANGE
Apoe	927.4436027	4.394901313	4.46E-08	1.53E-05	UP	195.7395243	2.267770811	NA	NA	NOT CHANGE
Apom	393.8735316	-1.398740404	0.128085108	0.306343171	NOT CHANGE	260.4529635	-2.889354212	0.030660274	0.120137807	NOT CHANGE
Apoo	802.4137721	-1.136277583	5.38E-05	0.002767158	DOWN	632.1256467	-1.217199374	0.355409463	0.567274543	NOT CHANGE
Apool	46.52296434	-0.345152745	0.534063002	0.717846823	NOT CHANGE	78.75733504	1.481936616	0.28956115	0.497516064	NOT CHANGE
App	702.9129618	-0.098142177	0.780331526	0.881048452	NOT CHANGE	1311.171765	1.807879987	0.099050983	0.252746426	NOT CHANGE
Appbp2	127.7994416	-0.294515097	0.554419954	0.733531823	NOT CHANGE	245.7545864	1.740588494	0.207276333	0.401761139	NOT CHANGE
Appl1	636.5473085	0.442504108	0.17777345	0.372947844	NOT CHANGE	464.6670038	0.201053509	0.875482452	0.936773251	NOT CHANGE
Appl2	85.0996272	0.222530558	0.664920084	0.809092732	NOT CHANGE	123.0975051	1.548467792	0.235039999	0.434382303	NOT CHANGE
Aprt	79.34445832	2.417316445	0.002465895	0.030057443	UP	104.3465051	3.23367135	0.037848271	0.137482153	NOT CHANGE
Aptx	437.7761341	-0.952995627	0.183858761	0.380277795	NOT CHANGE	232.2293732	-7.93816176	1.22E-08	1.47E-06	DOWN
Aqp12a	167.5379243	-0.298466897	0.49872268	0.690705292	NOT CHANGE	74.91744309	-6.571632268	1.37E-06	6.86E-05	DOWN
Aqp3	6.386761903	-0.845658583	0.49575065	0.689134931	NOT CHANGE	4.011617733	-2.102702951	0.362838907	0.575026618	NOT CHANGE
Aqp4	52.07081038	-0.517714026	0.309240396	0.522591692	NOT CHANGE	32.46203116	-1.607721563	0.264401389	0.468593113	NOT CHANGE
Aqp9	1532.238056	-0.240374267	0.637435796	0.791666118	NOT CHANGE	818.2216018	-2.106099863	0.056160235	0.178019117	NOT CHANGE
Aqr	223.6224607	-0.463140871	0.298418929	0.512308508	NOT CHANGE	185.1568361	-0.35116183	0.795276185	0.893177947	NOT CHANGE
Ar	33.31389246	2.656035805	0.003662371	0.037597093	UP	27.10474192	2.690465579	0.088533782	0.236050737	NOT CHANGE
Araf	266.5092211	-0.091670408	0.787267787	0.885717584	NOT CHANGE	143.7051478	-1.71003609	0.153762312	0.332823421	NOT CHANGE
Arap1	61.55674011	1.521370788	0.019387969	0.101259294	NOT CHANGE	307.0085142	4.524235376	NA	NA	NOT CHANGE
Arap2	1467.169651	0.948856735	0.018701055	0.099019499	NOT CHANGE	956.2474055	0.466544616	0.6263184	0.788931041	NOT CHANGE
Arap3	49.33460608	0.951515452	0.045318632	0.166782528	NOT CHANGE	20.64186478	-0.888978026	0.615686743	0.782853915	NOT CHANGE
Arc	3.873790702	-0.190540193	0.901083041	0.949194654	NOT CHANGE	2.064920569	-3.034028428	0.305496348	NA	NOT CHANGE
Arcn1	1315.689729	0.195377801	0.624792015	0.783754456	NOT CHANGE	983.820242	-0.000478697	0.999598333	0.999716114	NOT CHANGE
Areg	16.11359988	-3.002390766	0.002724868	0.031974852	DOWN	60.32863042	2.092738116	NA	NA	NOT CHANGE
Arel1	1537.918902	0.204952702	0.488063404	0.683258163	NOT CHANGE	1342.76378	0.42313892	0.674359172	0.81908902	NOT CHANGE
Arf1	9152.992974	-0.178236338	0.493220332	0.687396311	NOT CHANGE	8874.03672	0.354289993	0.722996685	0.849810561	NOT CHANGE
Arf2	260.7001368	-0.327324477	0.431715672	0.637840527	NOT CHANGE	133.8413067	-2.719946113	0.051781948	0.169144389	NOT CHANGE
Arf3	1520.616627	0.693387434	0.033068294	0.138475419	NOT CHANGE	980.4012346	0.141456293	0.887716923	0.943290022	NOT CHANGE
Arf4	1668.456446	-0.068595782	0.870603867	0.932158141	NOT CHANGE	1995.324375	0.934908206	0.343190253	0.554110706	NOT CHANGE
Arf5	1559.701863	-0.825194803	0.078984693	0.229324686	NOT CHANGE	1967.598338	0.546604122	0.624624463	0.787939202	NOT CHANGE
Arf6	323.2087151	-1.292237647	0.000738196	0.015173743	DOWN	306.0901884	-0.584485751	0.658729351	0.809291682	NOT CHANGE
Arfgap1	76.06168074	1.446661303	0.012790378	0.078308914	NOT CHANGE	33.3542694	0.059586012	0.968031872	0.984735575	NOT CHANGE
Arfgap2	79.50286729	1.591296749	0.003887512	0.039185189	UP	42.21555873	0.730676588	0.610945077	0.779542388	NOT CHANGE
Arfgap3	310.2777917	0.363257874	0.198689689	0.398008486	NOT CHANGE	220.8423734	0.045759089	0.969674848	0.98519841	NOT CHANGE
Arfgef1	551.7167188	0.930009277	0.045832529	0.167843782	NOT CHANGE	2238.751797	3.776147598	0.00045863	0.006547087	UP
Arfgef2	1199.661376	0.516120707	0.137594539	0.319591993	NOT CHANGE	1047.846503	0.71973569	0.462268599	0.66558906	NOT CHANGE
Arfgef3	1372.241116	-0.276101988	0.429303556	0.635674857	NOT CHANGE	610.5375378	-6.260728788	5.21E-05	0.001237829	DOWN
Arfip1	3170.601017	0.482688691	0.230436012	0.437612818	NOT CHANGE	5374.200505	2.023571314	0.0568781	0.179254911	NOT CHANGE
Arfip2	170.2717751	-0.076232394	0.844328272	0.918144454	NOT CHANGE	89.12723454	-1.879111196	NA	NA	NOT CHANGE
Arfrp1	398.245574	-0.699573848	0.110890529	0.28160939	NOT CHANGE	305.3778642	-0.870899663	NA	NA	NOT CHANGE
Arg2	24504.32172	-1.188585222	0.167937834	0.361040754	NOT CHANGE	14592.42407	-3.870901806	0.000328632	0.005167662	DOWN
Arglu1	82.45165694	-0.210455434	0.701644754	0.835116226	NOT CHANGE	145.8539646	1.638351037	0.128954672	0.297824477	NOT CHANGE
Arhgap1	63.04862992	0.5353012	0.352801391	0.565123453	NOT CHANGE	56.2731668	0.789942353	0.578358042	0.756272319	NOT CHANGE
Arhgap10	248.1442508	-0.064000163	0.882481679	0.939078116	NOT CHANGE	173.0289085	-0.500046566	0.70251661	0.836160252	NOT CHANGE
Arhgap11a	1839.373415	0.696940096	0.027928728	0.124919279	NOT CHANGE	1639.165772	0.934542138	0.345934702	0.556982907	NOT CHANGE
Arhgap12	3224.304163	1.105482926	0.000208759	0.006906456	UP	3918.843173	1.917660592	0.051179464	0.167832449	NOT CHANGE
Arhgap17	1404.969344	-0.056718392	0.911878836	0.954774233	NOT CHANGE	784.9936441	-1.451749024	0.246325948	0.447587267	NOT CHANGE
Arhgap18	5642.460968	-0.202354612	0.712207938	0.841780266	NOT CHANGE	7073.334879	0.94257518	NA	NA	NOT CHANGE
Arhgap19	52.6856937	0.611891136	0.245766328	0.45605842	NOT CHANGE	17.19400294	-4.723807749	0.005106805	0.036799666	DOWN
Arhgap20	82.66868248	-0.532131804	0.186513933	0.383388161	NOT CHANGE	57.12608147	-1.118284133	0.408220764	0.617633382	NOT CHANGE
Arhgap21	885.0586498	1.137994711	0.005281391	0.046947253	UP	1219.049797	2.168043311	0.026723572	0.110333593	NOT CHANGE
Arhgap22	4.729155287	1.0630064	0.498184909	0.690705292	NOT CHANGE	28.39777822	4.482810043	0.005989377	0.04108665	UP
Arhgap23	10.20277236	0.472168037	0.679657273	0.82002061	NOT CHANGE	48.5672075	3.718994446	0.020503564	0.092377681	NOT CHANGE
Arhgap24	7.125564247	-0.561091823	0.736130467	0.854998284	NOT CHANGE	3.912296968	-2.686849485	0.251118544	0.452730321	NOT CHANGE
Arhgap25	682.3985607	1.409936888	0.010465789	0.069959937	NOT CHANGE	179.0041735	-2.338471829	0.05538325	0.176584701	NOT CHANGE
Arhgap26	183.1788111	0.264899034	0.451341612	0.652582	NOT CHANGE	148.5592358	0.294647929	0.841574793	0.919516835	NOT CHANGE
Arhgap27	4.329620801	4.533311902	0.016697126	0.092618925	NOT CHANGE	0.13643822	-0.597752928	0.883533721	NA	NOT CHANGE
Arhgap28	246.392959	1.070159871	0.00297525	0.033631306	UP	154.4140424	0.510086393	0.719261355	0.847564941	NOT CHANGE
Arhgap29	1050.019061	0.671949164	0.07468515	0.221787246	NOT CHANGE	852.0222242	0.701276325	0.56167303	0.743341505	NOT CHANGE
Arhgap31	2.912752092	0.534314787	0.681332095	NA	NOT CHANGE	25.93286323	4.721925103	0.001850041	0.018046174	UP
Arhgap32	112.2568511	0.719526602	0.132191999	0.311713434	NOT CHANGE	117.898618	1.302295841	0.362033341	0.57433848	NOT CHANGE
Arhgap33	1.852660929	0.848637995	0.641544376	NA	NOT CHANGE	2.052962418	1.540655515	0.62958457	NA	NOT CHANGE
Arhgap35	1052.47889	0.700731604	0.128189087	0.306427731	NOT CHANGE	2548.681202	2.790427875	0.012459463	0.066887117	NOT CHANGE
Arhgap39	196.4106821	1.279988234	0.038459388	0.151842607	NOT CHANGE	357.5464564	2.756150756	0.008306419	0.051691087	NOT CHANGE
Arhgap42	26.81687692	-1.131954537	0.310574405	0.523745239	NOT CHANGE	25.95677314	-0.390246704	0.835202654	0.915807114	NOT CHANGE
Arhgap44	271.0047704	0.688305958	0.085588214	0.240544043	NOT CHANGE	627.8224155	2.705327449	NA	NA	NOT CHANGE
Arhgap45	6.121470481	5.046034061	0.004830731	0.044598536	UP	0.143547322	-0.597752928	0.883533721	NA	NOT CHANGE
Arhgap5	107.9985973	0.625752349	0.272198433	0.484052862	NOT CHANGE	389.7765351	3.382378475	0.004823806	0.035441536	UP
Arhgap9	742.4344825	0.273886034	0.564925131	0.741064262	NOT CHANGE	282.305445	-4.353969297	3.22E-05	0.000854885	DOWN
Arhgdia	6188.99915	-0.332164125	0.315095061	0.528088758	NOT CHANGE	3814.929135	-1.397540654	0.213251516	0.408663483	NOT CHANGE
Arhgef1	396.3115612	0.412652175	0.358499197	0.571176885	NOT CHANGE	1621.121389	3.445021516	NA	NA	NOT CHANGE
Arhgef10	51.79355147	1.490623392	0.024231366	0.115586802	NOT CHANGE	15.76225178	-1.113104079	0.507499673	0.702142651	NOT CHANGE
Arhgef10l	21.70361684	1.048028838	0.169853135	0.363576197	NOT CHANGE	11.64631209	0.091645718	0.954087768	0.977219143	NOT CHANGE
Arhgef11	2092.151528	0.366558219	0.211274991	0.413779536	NOT CHANGE	1184.795974	-0.702514215	0.551023018	0.735951782	NOT CHANGE
Arhgef12	399.5667055	1.293178548	0.002594449	0.031028045	UP	120.2745854	-1.743456061	0.191938976	0.381714542	NOT CHANGE
Arhgef15	3.154792985	1.082532546	0.46089243	NA	NOT CHANGE	0.930925387	-2.176345734	0.580963271	NA	NOT CHANGE
Arhgef16	1568.980483	0.215899455	0.705030415	0.8372119	NOT CHANGE	724.3529014	-2.0402757	0.068935031	0.202333511	NOT CHANGE
Arhgef18	1722.6833	0.744173823	0.098043227	0.260534905	NOT CHANGE	2094.780801	1.611370101	0.163185924	0.345187715	NOT CHANGE
Arhgef19	157.1912419	-0.444210759	0.543828004	0.725056152	NOT CHANGE	74.87597607	-5.121509772	0.000864734	0.010511732	DOWN
Arhgef2	13.35154364	2.801350933	0.007147219	0.055947379	NOT CHANGE	41.94679957	4.918632543	0.001638847	0.016593157	UP
Arhgef26	20.06791199	0.986537756	0.160421412	0.351329358	NOT CHANGE	9.353382187	-0.435497485	0.823770315	0.91000794	NOT CHANGE
Arhgef28	82.03321975	0.645701042	0.33010705	0.542857113	NOT CHANGE	36.40954416	-1.249288427	NA	NA	NOT CHANGE
Arhgef3	569.4579004	-1.427650457	0.02051474	0.104971525	NOT CHANGE	427.7344883	-1.814709114	0.069018757	0.202409691	NOT CHANGE
Arhgef33	20.07365425	-0.740847273	0.271288451	0.483204373	NOT CHANGE	13.64148521	-1.445764701	0.425658138	0.632060191	NOT CHANGE
Arhgef37	6.304062882	0.754118532	0.400596732	0.609519362	NOT CHANGE	6.6314267	1.364688203	0.52412729	0.714924878	NOT CHANGE
Arhgef39	1894.545762	-0.094389349	0.799729335	0.892637304	NOT CHANGE	2044.631149	0.684421058	0.539731115	0.72616728	NOT CHANGE
Arhgef4	324.645886	-0.279111565	0.603696854	0.768455281	NOT CHANGE	710.6163643	1.990125635	0.048630084	0.161983273	NOT CHANGE
Arhgef40	26.47243644	3.614425971	0.001416523	0.022377057	UP	44.86464079	4.757442954	0.003274503	0.027170304	UP
Arhgef5	9.041767258	2.429146212	0.129488445	0.308015721	NOT CHANGE	2.774837491	0.602109646	0.83459636	0.915626758	NOT CHANGE
Arhgef6	8516.1571	0.261833886	0.321260826	0.533993243	NOT CHANGE	10845.60514	1.318162634	0.182741986	0.370674277	NOT CHANGE
Arhgef7	1060.727386	0.705300356	0.042636025	0.160797351	NOT CHANGE	1504.865102	1.867020478	0.155748724	0.335730002	NOT CHANGE
Arhgef9	1.860986889	1.390986682	0.508219384	NA	NOT CHANGE	2.692713392	2.487245155	0.405152291	0.615162895	NOT CHANGE
Arid1a	5345.250427	0.59725025	0.163054645	0.354878964	NOT CHANGE	11792.21208	2.562687422	0.009468367	0.056518141	NOT CHANGE
Arid1b	352.1033285	0.62622297	0.055108202	0.186045734	NOT CHANGE	182.4040208	-0.638531602	0.630036841	0.791114148	NOT CHANGE
Arid2	610.882832	-0.083779801	0.819519748	0.903835673	NOT CHANGE	1588.257841	2.406278446	0.015823611	0.07822484	NOT CHANGE
Arid3a	282.3887545	1.563415753	0.005945027	0.050514056	NOT CHANGE	157.2279442	0.801870215	0.547991551	0.733303885	NOT CHANGE
Arid3b	9.608806233	-3.811715763	0.005117677	0.046134864	DOWN	7.333022595	-5.252832157	0.014826519	0.074743099	NOT CHANGE
Arid4a	188.7126111	0.510588658	0.214991159	0.418711042	NOT CHANGE	789.8623907	3.544773092	NA	NA	NOT CHANGE
Arid4b	576.1009189	0.493087991	0.226181737	0.432106466	NOT CHANGE	1761.720652	3.03397728	0.004167171	0.031934933	UP
Arid5a	747.8394582	1.010416878	0.198848322	0.398112706	NOT CHANGE	214.9947432	-3.608432524	0.02856768	0.114729939	NOT CHANGE
Arid5b	894.69365	0.385312647	0.346362078	0.558481752	NOT CHANGE	580.6417077	-0.206826188	0.85848909	0.928778368	NOT CHANGE
Arih1	1218.015366	-0.238612613	0.551379275	0.730663446	NOT CHANGE	1421.768113	0.757247964	0.469803688	0.672071139	NOT CHANGE
Arih2	3351.259812	0.541903393	0.092458484	0.251049111	NOT CHANGE	1677.171339	-0.912118998	0.384888864	0.596319291	NOT CHANGE
Arl1	335.9178103	-0.518440091	0.106193127	0.273991357	NOT CHANGE	266.0348829	-0.55832479	0.694798279	0.831961426	NOT CHANGE
Arl10	30.37640017	-0.11719492	0.859561858	0.926064874	NOT CHANGE	61.60314305	1.943562345	0.19964584	0.392037773	NOT CHANGE
Arl13b	1088.657063	1.18450948	0.005221277	0.046582868	UP	3178.594801	3.450303026	0.001085556	0.012463634	UP
Arl14ep	2406.030878	-0.365948158	0.181455714	0.377365777	NOT CHANGE	1837.803272	-0.530695375	0.591863653	0.765791018	NOT CHANGE
Arl14epl	0.171421268	-1.056985448	0.795608205	NA	NOT CHANGE	0.255293043	0.403045858	0.921078559	NA	NOT CHANGE
Arl15	488.1554542	0.526303463	0.190778633	0.388990953	NOT CHANGE	281.9275047	-0.40053	0.751233308	0.867810141	NOT CHANGE
Arl16	97.45128922	-0.900717838	0.043402877	0.162499985	NOT CHANGE	61.89074483	-2.184532026	0.191934234	0.381714542	NOT CHANGE
Arl2	1536.71809	-1.328878692	0.024490275	0.116255041	NOT CHANGE	1425.581417	-0.698146317	0.578257676	0.756272319	NOT CHANGE
Arl2bp	330.8509031	-1.244769376	0.013801776	0.081954162	NOT CHANGE	399.7647304	0.189150153	0.884097236	0.941466758	NOT CHANGE
Arl3	587.4969206	0.223979043	0.61770035	0.778944144	NOT CHANGE	504.7059771	0.404347222	0.761398605	0.872603267	NOT CHANGE
Arl4a	1864.924417	-0.964541574	0.002203565	0.02818397	NOT CHANGE	1870.091386	-0.165655688	0.874723309	0.936378503	NOT CHANGE
Arl4c	375.8558478	0.146351351	0.726072633	0.84944171	NOT CHANGE	485.8493646	1.254856301	0.226387367	0.423743468	NOT CHANGE
Arl4d	574.6220474	0.045975206	0.924841477	0.962794672	NOT CHANGE	931.2895739	1.636105933	0.143434417	0.318690025	NOT CHANGE
Arl5a	91.59369288	-1.689562571	0.002024541	0.027012703	DOWN	214.0529638	1.494738865	0.201717544	0.394840128	NOT CHANGE
Arl5b	153.2210088	0.757778401	0.045021056	0.166098062	NOT CHANGE	153.7146114	1.244729852	0.262529164	0.46633326	NOT CHANGE
Arl6	2094.40245	-0.730066026	0.081093636	0.232918169	NOT CHANGE	4382.612145	1.670793912	0.107780268	0.266518479	NOT CHANGE
Arl6ip1	798.5041421	-1.13110296	0.007849778	0.058811871	NOT CHANGE	747.5451823	-0.510087619	0.699137049	0.834294758	NOT CHANGE
Arl6ip4	102.8908052	0.10338707	0.788220761	0.885952272	NOT CHANGE	74.52975837	-0.194562288	0.897586052	0.950034149	NOT CHANGE
Arl6ip5	1477.061865	-1.286445076	0.024716716	0.116841787	NOT CHANGE	884.7983641	-4.261320285	0.002148789	0.020130485	DOWN
Arl6ip6	429.9604252	0.289259297	0.54947786	0.729143404	NOT CHANGE	485.6131027	1.091062304	0.26084607	0.464543735	NOT CHANGE
Arl8a	528.9785378	-1.369803889	0.027747026	0.124619081	NOT CHANGE	906.7732537	0.975515513	0.437040962	0.642676211	NOT CHANGE
Arl8b	840.2005088	0.198921175	0.48693856	0.682682255	NOT CHANGE	1167.310238	1.441488165	0.14063148	0.314976189	NOT CHANGE
Arl9	0	NA	NA	NA	NOT CHANGE	0.325184233	2.393938137	0.55091465	NA	NOT CHANGE
Armc1	3583.308269	-0.91246839	0.09098909	0.249312712	NOT CHANGE	2210.690433	-2.488498099	0.054964907	0.175858387	NOT CHANGE
Armc10	451.5975131	0.514091784	0.237850397	0.446690581	NOT CHANGE	387.2549143	0.674311329	0.584577612	0.760361833	NOT CHANGE
Armc12	2548.154295	-2.011123281	0.002111355	0.027665383	DOWN	1661.719105	-6.114387959	2.46E-06	0.000107326	DOWN
Armc2	320.8758837	-1.197991129	0.063267481	0.201649101	NOT CHANGE	192.2684496	-3.752461577	0.004174847	0.031965424	DOWN
Armc5	260.5367065	-0.272747438	0.541092609	0.723328669	NOT CHANGE	129.6318095	-2.886978638	0.025457961	0.106873554	NOT CHANGE
Armc7	11.51279186	-0.805303289	0.25038723	0.460866629	NOT CHANGE	26.48999082	1.822332588	0.230547021	0.428786724	NOT CHANGE
Armc8	602.9452215	0.112152905	0.796856072	0.890967694	NOT CHANGE	421.6587829	-0.295235645	0.817836431	0.906600921	NOT CHANGE
Armc9	2931.258105	-0.530640845	0.172290699	0.366206405	NOT CHANGE	2155.498883	-0.857242394	0.473783428	0.675981908	NOT CHANGE
Armcx2	12.59740634	2.235161075	0.037426043	0.149258492	NOT CHANGE	81.54480331	5.488283852	0.000640572	0.008399539	UP
Armcx3	13.23597311	2.595628194	0.030301742	0.13145034	NOT CHANGE	132.6255224	6.447540623	4.58E-05	0.001124339	UP
Armcx4	12.39670492	2.658069095	0.010495097	0.070037984	NOT CHANGE	19.9535541	3.776587982	NA	NA	NOT CHANGE
Armcx5	896.4989996	0.669418986	0.03247544	0.136762339	NOT CHANGE	527.925645	-0.145323028	0.916624318	0.959823578	NOT CHANGE
Armcx6	8.877126045	3.228469402	0.393646087	0.603005486	NOT CHANGE	1.332559567	-0.011425816	0.997639055	NA	NOT CHANGE
Armh3	1563.521838	0.148703223	0.763322883	0.871255639	NOT CHANGE	1605.638493	0.763703782	0.609274048	0.778728901	NOT CHANGE
Armh4	28.84142083	0.031531675	0.964231515	0.982643239	NOT CHANGE	118.08861	3.228680214	NA	NA	NOT CHANGE
Armt1	12.15752766	0.818992468	0.318039932	0.531230677	NOT CHANGE	1434.059564	8.658145292	NA	NA	NOT CHANGE
Arnt	43.92536113	0.829365547	0.13922525	0.321900443	NOT CHANGE	24.39691429	-0.093632463	0.948559495	0.974562058	NOT CHANGE
Arnt2	8.602656364	0.756476264	0.452005083	0.652974722	NOT CHANGE	8.986502171	1.338843402	0.474697684	0.676496355	NOT CHANGE
Arntl	1448.588732	0.846001499	0.02991506	0.1305349	NOT CHANGE	3712.414417	2.988972152	0.005465285	0.038594756	UP
Arpc1a	4195.027731	-0.912104668	0.191908819	0.390226251	NOT CHANGE	2314.806607	-4.237214307	0.001732654	0.017166295	DOWN
Arpc1b	2554.059913	0.081885143	0.877249044	0.935925787	NOT CHANGE	1653.94212	-0.593647136	0.578581493	0.756272319	NOT CHANGE
Arpc2	7048.233431	-0.58720871	0.158744599	0.348842298	NOT CHANGE	8258.14233	0.520850805	0.605476848	0.775625798	NOT CHANGE
Arpc3	1855.781645	-1.263614964	0.001429913	0.022451086	DOWN	1855.688475	-0.383679641	0.712096574	0.843242667	NOT CHANGE
Arpc4	2975.257804	-0.118592425	0.66638682	0.809991638	NOT CHANGE	2419.501749	-0.079226253	0.933628827	0.968249518	NOT CHANGE
Arpc5	340.6224719	-0.207703436	0.615348002	0.777367204	NOT CHANGE	386.3960026	0.715488828	0.620483635	0.785690373	NOT CHANGE
Arpc5l	2066.638963	-0.256429609	0.409770747	0.617954399	NOT CHANGE	3193.756849	1.343781858	0.166227706	0.349037455	NOT CHANGE
Arpin	11.05172093	3.606605031	0.007561015	0.057779439	NOT CHANGE	14.38409705	4.363714348	NA	NA	NOT CHANGE
Arpp19	3144.814242	-0.242911703	0.559157917	0.73677794	NOT CHANGE	2759.361707	0.029546381	0.976035827	0.987559273	NOT CHANGE
Arpp21	75.53404826	0.370317549	0.485270671	0.681128029	NOT CHANGE	59.85203316	0.344979156	0.794261991	0.892843704	NOT CHANGE
Arrb1	12.30284079	2.089165314	0.004138431	0.040614224	UP	6.611428329	1.369912071	0.458225549	0.661666884	NOT CHANGE
Arrb2	895.7390239	0.160934991	0.714918355	0.842901451	NOT CHANGE	413.4014059	-2.196372771	0.036823596	0.135035874	NOT CHANGE
Arrdc1	171.6012993	-0.591020348	0.236433025	0.444603995	NOT CHANGE	113.737517	-1.402531027	0.299890768	0.508414159	NOT CHANGE
Arrdc2	228.9114567	-0.194737014	0.793355083	0.888940253	NOT CHANGE	126.7701454	-1.75075377	0.211939314	0.407565918	NOT CHANGE
Arrdc3	29.93971104	0.49826038	0.433051053	0.638759551	NOT CHANGE	423.6887655	5.37821502	2.57E-06	0.000111393	UP
Arsa	36.47789596	1.917729552	0.021610839	0.108304826	NOT CHANGE	40.16513323	2.481144354	0.112272707	0.27367898	NOT CHANGE
Arsb	28.53353394	0.529575527	0.388387205	0.598600138	NOT CHANGE	58.15452381	2.393594287	0.125643165	0.293452733	NOT CHANGE
Arse	24.91123061	0.877197338	0.27693324	0.489096597	NOT CHANGE	29.03869254	1.64788836	NA	NA	NOT CHANGE
Arsg	106.2104603	0.092089818	0.786597455	0.885519238	NOT CHANGE	70.27604697	-0.497421144	0.718484988	0.847448425	NOT CHANGE
Arsi	11.57476285	0.374650742	0.641307511	0.793316222	NOT CHANGE	4.064840161	-5.411006126	0.032397441	0.124784752	NOT CHANGE
Arsk	294.0986193	0.420082139	0.368915114	0.581341827	NOT CHANGE	257.256582	0.633899388	0.624677254	0.787939202	NOT CHANGE
Art1	116.7536474	-0.235665948	0.612056814	0.775387729	NOT CHANGE	86.99595442	-0.469949774	0.733500071	0.856499645	NOT CHANGE
Art3	88.86925728	-1.304390969	0.057148859	0.190439332	NOT CHANGE	59.87208401	-2.441590544	0.09127983	0.240433676	NOT CHANGE
Artn	38.34607286	-2.357495223	0.009909357	0.068066367	NOT CHANGE	25.89127332	-7.132525713	4.39E-05	0.001087114	DOWN
Arv1	916.1621472	-0.989776069	0.085887341	0.241002685	NOT CHANGE	645.4673794	-1.636458471	0.220420908	0.416277359	NOT CHANGE
Arvcf	76.08080259	0.695472344	0.154779363	0.343623524	NOT CHANGE	35.81726757	-0.890023178	0.610448864	0.779249439	NOT CHANGE
Arx	26.40961548	-0.381703046	0.518318596	0.7054146	NOT CHANGE	12.60066523	-4.012846832	0.021672251	0.0959143	NOT CHANGE
As3mt	30.20118261	1.543125476	0.06564057	0.206476053	NOT CHANGE	78.2687225	3.542408046	NA	NA	NOT CHANGE
Asah1	196.3239797	0.488228384	0.337637599	0.54917354	NOT CHANGE	203.4356391	1.073159256	0.41168394	0.620855575	NOT CHANGE
Asah2	88.82351507	0.572073565	0.180471059	0.376113782	NOT CHANGE	42.59529013	-1.015283239	0.473786743	0.675981908	NOT CHANGE
Asap1	311.8854398	0.53227746	0.280346029	0.493497425	NOT CHANGE	387.1788008	1.478450162	0.189003936	0.378070893	NOT CHANGE
Asap2	57.92395153	0.319934017	0.581196592	0.752824362	NOT CHANGE	40.16474357	-0.081193806	0.954738727	0.977517903	NOT CHANGE
Asap3	131.5758937	0.353091571	0.653051443	0.800894993	NOT CHANGE	52.13541046	-2.975848158	0.064491771	0.193346394	NOT CHANGE
Asb1	33.48452213	0.252112236	0.66714173	0.810333177	NOT CHANGE	15.33630526	-1.897588177	0.200103128	0.39255025	NOT CHANGE
Asb12	1.346723278	-1.611133661	0.459815385	NA	NOT CHANGE	0.927167262	-2.080638911	0.584842477	NA	NOT CHANGE
Asb13	130.6848737	-0.92243191	0.00493381	0.045145714	NOT CHANGE	69.67378944	-5.812126689	5.75E-05	0.001326471	DOWN
Asb14	6.199249189	1.270829127	0.216730839	0.420832921	NOT CHANGE	1.778885142	-1.883525877	0.528649606	NA	NOT CHANGE
Asb2	1.791275184	0.213492434	0.916698701	NA	NOT CHANGE	0.657656014	-2.785401329	0.481913069	NA	NOT CHANGE
Asb3	537.6851238	0.881794103	0.042957781	0.161510646	NOT CHANGE	164.2906401	-3.597777325	0.006134134	0.041745515	DOWN
Asb4	10.49762671	1.334063311	0.242343681	0.452212837	NOT CHANGE	13.11531304	2.183381042	NA	NA	NOT CHANGE
Asb5	19.29006275	0.873353588	0.247562814	0.457806661	NOT CHANGE	5.463618914	-5.838327721	0.01171781	0.064668944	NOT CHANGE
Asb6	22.72741	-0.212954212	0.818991336	0.903553474	NOT CHANGE	16.44253199	-0.533448776	0.771252738	0.878366264	NOT CHANGE
Asb7	8.715826859	1.423747832	0.189042632	0.386570974	NOT CHANGE	46.52530547	4.552556549	NA	NA	NOT CHANGE
Asb8	2254.307655	-0.363168696	0.351422121	0.563722995	NOT CHANGE	1136.590122	-3.095833468	0.017188058	0.082720543	NOT CHANGE
Asb9	357.4274398	-2.419139578	0.017018674	0.0938971	NOT CHANGE	727.8051982	1.000993298	0.77108568	0.878366264	NOT CHANGE
Ascc1	2350.682855	-0.750420069	0.078017183	0.227744212	NOT CHANGE	1285.492552	-3.521101333	0.011872697	0.065236656	NOT CHANGE
Ascc2	578.3707702	0.363835556	0.205821649	0.406904783	NOT CHANGE	261.1869652	-1.792772431	0.164505957	0.346493004	NOT CHANGE
Ascc3	378.2426665	0.031703031	0.92439373	0.962550095	NOT CHANGE	623.0171333	1.656599062	0.145904219	0.322030688	NOT CHANGE
Asf1a	11660.97473	-1.770914993	0.001564284	0.023518684	DOWN	14292.68211	-0.032649031	0.975789075	0.987392876	NOT CHANGE
Asf1b	4401.894224	-0.162055925	0.564805195	0.741064262	NOT CHANGE	2712.88206	-1.13253507	0.256072844	0.458356255	NOT CHANGE
Asgr1	45.87120782	-0.498911686	0.538859798	0.721640094	NOT CHANGE	21.55247024	-7.817712525	2.32E-05	0.000646479	DOWN
Ash1l	184.7594352	1.213511748	0.024021951	0.114927876	NOT CHANGE	272.719307	2.350782158	0.018940587	0.087808794	NOT CHANGE
Ash2l	821.8373752	0.323459472	0.388993947	0.598984604	NOT CHANGE	540.1145601	-0.245068072	0.816854444	0.906398961	NOT CHANGE
Asic1	4.562041678	1.845617268	0.22849759	0.435289208	NOT CHANGE	0.788935793	-3.047622106	0.440604792	NA	NOT CHANGE
Asic2	44.21054095	1.260481142	0.065831431	0.206859748	NOT CHANGE	10.39821739	-6.766683123	0.000911886	0.010897217	DOWN
Asic3	0.514263803	-2.567031275	0.52029185	NA	NOT CHANGE	14.58246847	5.131148375	0.010997951	0.062008182	NOT CHANGE
Asl	205.3718754	0.572057454	0.159666344	0.350512284	NOT CHANGE	114.4136774	-0.449695258	0.754385286	0.869115269	NOT CHANGE
Asmt	25.66236676	0.085350458	0.896057778	0.9468047	NOT CHANGE	10.91022681	-3.211580724	0.074281233	0.211642422	NOT CHANGE
Asmtl	102.1790651	0.700383454	0.126725011	0.304449112	NOT CHANGE	37.13086976	-2.358127709	0.076786024	0.216262609	NOT CHANGE
Asns	11.6865817	-0.262784162	0.702135686	0.835124274	NOT CHANGE	38.36777817	2.711079746	0.063200355	0.191146423	NOT CHANGE
Asnsd1	62.10948143	0.982347731	0.110947829	0.281642334	NOT CHANGE	85.18918039	2.029652727	0.085073223	0.230304272	NOT CHANGE
Aspa	7.467429956	-0.068502128	0.943442182	0.971975605	NOT CHANGE	3.041889378	-4.993823692	0.070859598	0.205605525	NOT CHANGE
Asph	200.0754633	-0.507328013	0.171156547	0.364807177	NOT CHANGE	177.4181919	-0.179736018	0.897090456	0.949792038	NOT CHANGE
Asphd2	3.437151303	5.218173342	0.090854934	0.249097972	NOT CHANGE	0	NA	NA	NA	NOT CHANGE
Aspm	2572.536827	-0.136921336	0.746503126	0.861636729	NOT CHANGE	2020.246269	-0.20039767	0.834200354	0.915386413	NOT CHANGE
Aspscr1	680.2101809	-0.669738649	0.171453593	0.365149814	NOT CHANGE	387.8969554	-2.658768159	0.021120677	0.094291698	NOT CHANGE
Asrgl1	16.4565838	1.054460203	0.160939542	0.352102883	NOT CHANGE	20.0936937	1.892348859	NA	NA	NOT CHANGE
Ass1	904.999801	-1.395244707	0.001475465	0.022771117	DOWN	535.3371383	-5.863526608	4.29E-06	0.000163457	DOWN
Aste1	443.462921	0.245082538	0.399727875	0.608702355	NOT CHANGE	246.9325986	-0.944481452	0.476924252	0.678524268	NOT CHANGE
Astl	5775.684739	-1.43236324	0.044470026	0.16481093	NOT CHANGE	3793.545916	-3.049241552	0.014528645	0.073830869	NOT CHANGE
Astn1	76.88031248	-1.527787511	0.009708642	0.0671585	NOT CHANGE	53.74025949	-2.48452355	0.13196502	0.302217277	NOT CHANGE
Asxl1	2015.087564	0.044449228	0.866451831	0.930270797	NOT CHANGE	2928.627507	1.421459418	0.210806141	0.406305555	NOT CHANGE
Asxl2	476.9765958	1.097724253	0.00074079	0.015173743	UP	438.570053	1.377756028	0.297905228	0.506700726	NOT CHANGE
Asz1	1109.412843	0.037648429	0.912661428	0.954933413	NOT CHANGE	1438.839859	1.187987648	0.279583268	0.485835472	NOT CHANGE
Atad1	1395.298848	0.497267773	0.177787767	0.372947844	NOT CHANGE	2705.132634	2.272759778	0.035977414	0.132981213	NOT CHANGE
Atad2	358.6583806	1.184889645	0.024404501	0.116063159	NOT CHANGE	254.9601845	0.927498478	0.338172283	0.548827383	NOT CHANGE
Atad2b	255.4386129	0.897879134	0.063446388	0.201979042	NOT CHANGE	1001.07493	3.699081294	NA	NA	NOT CHANGE
Atad3a	1224.155725	0.705539945	0.008862838	0.063354633	NOT CHANGE	783.4387218	0.136217649	0.895173359	0.94828624	NOT CHANGE
Atad5	1534.604989	0.529284649	0.10840748	0.277513204	NOT CHANGE	4052.58597	2.817790805	0.011234826	0.062753933	NOT CHANGE
Atat1	412.6425528	-0.200497363	0.616543963	0.778323006	NOT CHANGE	340.7987859	-0.110463866	0.935137021	0.968784006	NOT CHANGE
Atcay	0.982603909	2.157443044	0.455536192	NA	NOT CHANGE	1.227494765	2.942927117	0.456887713	NA	NOT CHANGE
Ate1	513.9582628	-0.198210031	0.492482755	0.686932423	NOT CHANGE	1058.346334	1.929236322	0.063422773	0.191529432	NOT CHANGE
Atf1	4698.20451	-0.189480259	0.486443023	0.682267839	NOT CHANGE	5081.52646	0.613507222	0.52133655	0.71265762	NOT CHANGE
Atf2	900.4530117	0.646449658	0.131613322	0.310896149	NOT CHANGE	436.1746357	-0.861876127	0.517796996	0.709678816	NOT CHANGE
Atf3	26.6117699	3.002583534	0.007752853	0.058377349	NOT CHANGE	32.998268	3.677939727	NA	NA	NOT CHANGE
Atf4	135.4997646	0.181517545	0.793243567	0.888940253	NOT CHANGE	2410.895238	5.527489333	1.57E-06	7.60E-05	UP
Atf5	47.65581959	0.538739664	0.266016	0.476792927	NOT CHANGE	65.09824089	1.653025192	0.200761811	0.393585002	NOT CHANGE
Atf6	1681.83196	0.224309581	0.47414159	0.671629559	NOT CHANGE	1870.381986	1.004744443	0.324818268	0.534725736	NOT CHANGE
Atf6b	335.4184665	0.36341848	0.287102221	0.500488576	NOT CHANGE	404.2751345	1.282477043	0.233485469	0.43250867	NOT CHANGE
Atf7	158.3650592	0.459157591	0.140015696	0.323137965	NOT CHANGE	123.9923794	0.404542902	0.756640943	0.870415508	NOT CHANGE
Atf7ip	462.3625016	0.165823927	0.600554496	0.765459019	NOT CHANGE	905.2918402	2.062436118	0.043253188	0.149726414	NOT CHANGE
Atf7ip2	2073.601735	-0.497021289	0.265328792	0.476106254	NOT CHANGE	1507.689915	-0.862754381	0.436709237	0.642506121	NOT CHANGE
Atg10	71.3127977	-0.449575818	0.398174147	0.607441165	NOT CHANGE	71.0204866	0.215324155	0.879144624	0.939184151	NOT CHANGE
Atg101	3650.240576	-0.129185507	0.854804268	0.923315431	NOT CHANGE	1865.516151	-2.18050874	0.027033838	0.111193689	NOT CHANGE
Atg12	223.8842881	0.044256047	0.899126927	0.948177935	NOT CHANGE	552.4103918	2.388842359	0.039760167	0.142019196	NOT CHANGE
Atg13	78.48831437	-0.309398891	0.50472487	0.694605954	NOT CHANGE	61.45041449	-0.383315902	0.807694282	0.900554849	NOT CHANGE
Atg14	335.8154798	-0.090773447	0.820135268	0.904390192	NOT CHANGE	254.4067656	-0.267915952	0.783822987	0.885952042	NOT CHANGE
Atg16l1	316.0303404	0.539810742	0.075207047	0.222319134	NOT CHANGE	275.7254318	0.741384619	0.610608254	0.779369982	NOT CHANGE
Atg16l2	23.44786751	0.713368194	0.396880883	0.605813162	NOT CHANGE	11.7969898	-0.596783743	0.752429528	0.868305625	NOT CHANGE
Atg2a	330.3765959	0.06500636	0.826183443	0.908069691	NOT CHANGE	179.3707233	-1.377453656	0.317592949	0.526536964	NOT CHANGE
Atg3	339.795668	-0.337506901	0.546187868	0.726442879	NOT CHANGE	285.2434687	-0.190070523	0.878081098	0.938556505	NOT CHANGE
Atg4a	690.0073703	-0.347574729	0.205934889	0.407008524	NOT CHANGE	361.4823968	-2.577352997	0.060709383	0.186480077	NOT CHANGE
Atg4b	10374.6012	-0.329281315	0.60203982	0.766919497	NOT CHANGE	5642.896741	-2.197474952	0.027758721	0.113089691	NOT CHANGE
Atg4c	979.0732816	-0.344857041	0.338914819	0.550515692	NOT CHANGE	848.1886906	-0.105242153	0.924632194	0.964316069	NOT CHANGE
Atg4d	9.387315775	2.375096372	0.061222987	0.197672483	NOT CHANGE	15.84387945	3.589189717	NA	NA	NOT CHANGE
Atg5	4085.347211	0.026914184	0.95457792	0.977789097	NOT CHANGE	3667.552672	0.332924758	0.75230251	0.868305625	NOT CHANGE
Atg7	766.2086536	0.212787336	0.523316509	0.709047028	NOT CHANGE	414.797837	-1.122236358	0.402285918	0.612438326	NOT CHANGE
Atg9a	482.4812768	0.306551449	0.309076217	0.522504302	NOT CHANGE	218.2701517	-1.935971636	0.155120613	0.334833418	NOT CHANGE
Atic	555.9672365	0.922707398	0.000614122	0.013688485	NOT CHANGE	266.5818606	-0.447790159	0.752613493	0.868422455	NOT CHANGE
Atl1	3863.738036	0.454736447	0.14005391	0.323138535	NOT CHANGE	4361.117143	1.225870839	0.205058093	0.399187427	NOT CHANGE
Atl2	2329.506363	0.800786783	0.037998725	0.150600864	NOT CHANGE	2501.533917	1.418772169	0.282000065	0.488582929	NOT CHANGE
Atl3	695.9977499	0.870568	0.046213786	0.168583638	NOT CHANGE	437.9307718	0.286634453	0.828917924	0.912748519	NOT CHANGE
Atm	149.6799229	-0.270572686	0.500559567	0.692073068	NOT CHANGE	284.5181869	1.735062308	NA	NA	NOT CHANGE
Atmin	4931.840796	-0.342218444	0.226897467	0.432979839	NOT CHANGE	3154.263024	-1.230257551	0.220035352	0.415942045	NOT CHANGE
Atn1	193.0148178	0.154392565	0.585336038	0.755774608	NOT CHANGE	214.5316548	0.945256667	0.542382804	0.728542563	NOT CHANGE
Atoh1	3.806770056	-0.663679448	0.628341501	0.78614705	NOT CHANGE	9.662278714	2.088166998	NA	NA	NOT CHANGE
Atox1	3942.408085	-0.84341751	0.194290547	0.392754677	NOT CHANGE	4793.968918	0.442884278	0.684433172	0.82522653	NOT CHANGE
Atp10a	1.313624406	-0.80037987	0.681686561	NA	NOT CHANGE	2.447587463	1.459435782	0.599817584	0.771423665	NOT CHANGE
Atp10b	93.76930767	0.047144133	0.891641221	0.943924909	NOT CHANGE	46.69810373	-1.893335724	0.162027322	0.343706473	NOT CHANGE
Atp10d	95.29917001	0.318642596	0.412655585	0.620631885	NOT CHANGE	94.79375319	0.838307644	0.539207526	0.726100837	NOT CHANGE
Atp11a	218.9795736	0.336505006	0.253836175	0.464355362	NOT CHANGE	134.4498337	-0.44724545	0.747283526	0.86526807	NOT CHANGE
Atp11b	301.9707246	0.196294779	0.595057555	0.762597509	NOT CHANGE	169.9390066	-0.978562789	0.43095813	0.636777789	NOT CHANGE
Atp11c	366.0959769	0.045209138	0.869269705	0.931709263	NOT CHANGE	533.3559901	1.427517205	0.15531661	0.334979092	NOT CHANGE
Atp12a	1.834036134	-0.35262226	0.846265112	NA	NOT CHANGE	2.778794481	1.282243069	0.631678682	0.792297094	NOT CHANGE
Atp13a1	347.3064236	-0.155447676	0.672870786	0.815136286	NOT CHANGE	249.8503103	-0.511495351	NA	NA	NOT CHANGE
Atp13a2	43.13837743	1.570630408	0.023166453	0.112604426	NOT CHANGE	31.56456364	1.403344906	NA	NA	NOT CHANGE
Atp13a3	1922.202582	-0.0419887	0.915067786	0.956116494	NOT CHANGE	810.5055728	-4.747300965	0.000298605	0.004789658	DOWN
Atp13a4	14.26985387	-0.340460359	0.697275205	0.831872749	NOT CHANGE	6.734702766	-3.984546352	0.048542308	0.161870653	NOT CHANGE
Atp13a5	30.09816723	-1.922485228	0.018311433	0.098027161	NOT CHANGE	39.08913284	0.088124322	0.961001019	0.981375507	NOT CHANGE
Atp1a1	3376.788594	-0.222000625	0.714252793	0.84248749	NOT CHANGE	5243.270507	1.374328206	0.157984686	0.338784676	NOT CHANGE
Atp1a2	0.788428363	0.397321527	0.896154623	NA	NOT CHANGE	0.675309738	-0.385502883	0.923509057	NA	NOT CHANGE
Atp1a3	3.330654593	-3.234263221	0.035950786	0.14552862	NOT CHANGE	2.916388712	-2.639285309	0.270545251	0.475908779	NOT CHANGE
Atp1a4	72.90381391	0.551602693	0.446462965	0.648690831	NOT CHANGE	23.70316486	-7.955258946	1.20E-05	0.000378112	DOWN
Atp1b1	135.1346715	1.318100581	0.06425826	0.203735936	NOT CHANGE	147.2161983	1.907747885	0.21825221	0.413964413	NOT CHANGE
Atp1b2	14.96043612	3.582278102	0.002697397	0.031724613	UP	858.8673552	9.857066476	3.25E-11	1.62E-08	UP
Atp1b3	2799.67456	-0.440557709	0.253974685	0.464453056	NOT CHANGE	4242.277853	1.192263902	0.222776025	0.419141721	NOT CHANGE
Atp23	8.915988032	2.296267135	0.060339405	0.19585817	NOT CHANGE	7.789852393	2.472729409	0.218977874	0.414822487	NOT CHANGE
Atp2a2	1948.033916	0.110622105	0.765142566	0.872476151	NOT CHANGE	8127.056473	3.295685181	0.004931984	0.035928322	UP
Atp2a3	3.361144243	3.187828797	0.041518964	0.158220156	NOT CHANGE	1.236161595	1.939628235	0.613197153	NA	NOT CHANGE
Atp2b1	1638.262708	0.136623128	0.782252304	0.882669463	NOT CHANGE	6088.966227	3.125011193	0.003796156	0.029932276	UP
Atp2b2	9.220053811	-0.469947119	0.605939989	0.770349444	NOT CHANGE	5.116728868	-2.259520746	0.292232318	0.500196722	NOT CHANGE
Atp2b3	18.58073338	0.218036287	0.708074215	0.838967114	NOT CHANGE	19.68061219	0.90637488	NA	NA	NOT CHANGE
Atp2b4	20.32833635	3.065637666	0.009210325	0.064981412	NOT CHANGE	83.46857311	5.561983893	0.000514003	0.007121261	UP
Atp2c1	728.5607318	0.223349878	0.521028728	0.707474409	NOT CHANGE	469.6397238	-0.431345012	0.73099848	0.855007192	NOT CHANGE
Atp2c2	1050.936603	0.99855734	0.03604514	0.145633503	NOT CHANGE	716.3092367	0.629015345	0.613563244	0.781170421	NOT CHANGE
Atp4a	246.2844107	-1.001865966	0.045231948	0.166555023	NOT CHANGE	135.7908631	-4.947346046	4.18E-05	0.001051538	DOWN
Atp5f1a	2361.041782	0.158933891	0.627613562	0.785977085	NOT CHANGE	1895.583741	0.161355324	0.878325188	0.938643057	NOT CHANGE
Atp5f1b	2225.57285	1.084454147	0.019072745	0.100392336	NOT CHANGE	1885.089423	1.200245014	0.291954729	0.499910495	NOT CHANGE
Atp5f1c	1761.912716	-0.95102744	0.001424774	0.022409636	NOT CHANGE	1457.769756	-0.822252548	0.390135672	0.600493623	NOT CHANGE
Atp5f1d	323.7399227	2.023319454	0.004115704	0.04053968	UP	762.2700015	3.79025361	0.001469514	0.015411219	UP
Atp5f1e	5309.064955	-1.449396463	0.002844525	0.032708379	DOWN	3544.976161	-2.866481464	0.028340677	0.114334713	NOT CHANGE
Atp5if1	1613.058186	-1.159332805	0.017866549	0.096735059	NOT CHANGE	2595.519089	0.930380761	0.412322927	0.621176605	NOT CHANGE
Atp5mc1	8726.180071	-1.249140647	0.034701623	0.142727338	NOT CHANGE	7513.582085	-0.92889191	0.372779162	0.585266211	NOT CHANGE
Atp5mc2	1367.493236	-0.934788822	0.048215973	0.172424232	NOT CHANGE	1804.796423	0.591476289	0.611332614	0.779631027	NOT CHANGE
Atp5mc3	314.9458404	1.588018905	0.050625014	0.177223946	NOT CHANGE	402.5537703	2.43019725	NA	NA	NOT CHANGE
Atp5me	880.4972493	-1.276396795	0.003652055	0.037557138	DOWN	817.4144261	-0.654602016	0.545736793	0.731347039	NOT CHANGE
Atp5mf	703.4263349	-0.683991783	0.132237414	0.311724178	NOT CHANGE	1201.095549	1.293600545	0.269687827	0.474793038	NOT CHANGE
Atp5mg	1766.72166	-0.32880093	0.542963262	0.724527927	NOT CHANGE	2107.246811	0.74118863	0.465184786	0.668577751	NOT CHANGE
Atp5pd	2855.352145	-1.21114959	0.001884941	0.025978057	DOWN	4736.629748	0.973209935	0.397402191	0.608167282	NOT CHANGE
Atp5pf	3258.24221	-1.289254957	0.009879071	0.067936364	NOT CHANGE	3993.037398	0.206036035	0.857964169	0.928377895	NOT CHANGE
Atp5po	1938.177273	-0.943165478	0.002784707	0.032353799	NOT CHANGE	1699.67472	-0.592736027	NA	NA	NOT CHANGE
Atp6ap1	647.5418463	-0.013132207	0.976211604	0.988783985	NOT CHANGE	822.4994755	1.104841148	0.267242116	0.472011028	NOT CHANGE
Atp6ap1l	70.48859943	-1.166680553	0.107062685	0.275545002	NOT CHANGE	50.17599637	-1.787373673	0.291686798	0.499910495	NOT CHANGE
Atp6ap2	417.8076634	0.125689579	0.746490983	0.861636729	NOT CHANGE	341.24878	0.176134351	0.896640942	0.949421765	NOT CHANGE
Atp6v0a1	68.49861103	1.076350801	0.027807018	0.124708004	NOT CHANGE	155.414099	2.965374171	0.027498227	0.112295347	NOT CHANGE
Atp6v0a2	76.60358279	0.377386108	0.370498809	0.583014454	NOT CHANGE	26.88028199	-7.186786636	3.38E-05	0.000885785	DOWN
Atp6v0a4	74.51156817	-1.526354804	0.006637184	0.053368375	NOT CHANGE	44.62835382	-7.85241765	4.78E-06	0.000178626	DOWN
Atp6v0b	2653.228273	-1.175616938	0.027799642	0.124708004	NOT CHANGE	2321.62523	-0.803821002	0.398165036	0.608856547	NOT CHANGE
Atp6v0c	16220.66958	-1.109972295	0.005508215	0.047938801	DOWN	12150.10787	-1.446630874	0.196930737	0.388550401	NOT CHANGE
Atp6v0d1	3229.733811	-0.831790266	0.044160158	0.164051437	NOT CHANGE	2028.753729	-2.160040197	0.089017809	0.236815005	NOT CHANGE
Atp6v0d2	0.944332317	-0.098162276	0.968145235	NA	NOT CHANGE	9.962006405	4.615928904	0.028303231	0.114260487	NOT CHANGE
Atp6v0e1	3632.816515	-1.063509991	0.004445263	0.042422326	DOWN	3267.784587	-0.600779612	0.638903616	0.798246962	NOT CHANGE
Atp6v0e2	59.46751794	-0.436332456	0.413926781	0.621493293	NOT CHANGE	29.47198696	-3.681940463	0.02218689	0.097402467	NOT CHANGE
Atp6v1a	2994.060273	0.057049005	0.833157405	0.910728405	NOT CHANGE	5886.322259	2.000695757	0.081136617	0.223642364	NOT CHANGE
Atp6v1b1	10.36719999	1.077669699	0.17446665	0.368817346	NOT CHANGE	6.324516564	0.377744991	0.834123412	0.915386413	NOT CHANGE
Atp6v1b2	3466.855329	0.195922259	0.592579366	0.760363332	NOT CHANGE	2579.105622	-0.017639775	0.985790918	0.992222161	NOT CHANGE
Atp6v1c1	206.5840218	-0.775828356	0.065046523	0.205268132	NOT CHANGE	289.4738781	0.820452719	NA	NA	NOT CHANGE
Atp6v1c2	22.70943236	-0.407689154	0.498745319	0.690705292	NOT CHANGE	47.11993245	1.830706351	0.091826054	0.241395486	NOT CHANGE
Atp6v1d	1496.504658	-0.782430275	0.139683889	0.322621616	NOT CHANGE	1409.09525	-0.225731576	0.843683986	0.920277197	NOT CHANGE
Atp6v1e1	3469.620585	-1.78755862	0.000744972	0.015208197	DOWN	2608.408486	-2.250258173	0.026831801	0.110590158	NOT CHANGE
Atp6v1f	1627.555087	-1.088106119	0.006258554	0.051784798	NOT CHANGE	1220.116507	-1.413668269	0.274453919	0.479944341	NOT CHANGE
Atp6v1g1	1701.057967	-0.670902869	0.00507491	0.045905513	NOT CHANGE	1959.432951	0.419832959	0.700495409	0.834991116	NOT CHANGE
Atp6v1g2	0.859287826	3.22188414	0.41528065	NA	NOT CHANGE	0.356564469	2.485404367	0.535464336	NA	NOT CHANGE
Atp6v1h	1757.009452	-0.134583379	0.605854594	0.770313985	NOT CHANGE	1742.518764	0.447772245	0.668416797	0.815669725	NOT CHANGE
Atp7a	148.929327	0.182200369	0.628342525	0.78614705	NOT CHANGE	115.8452067	0.10040557	0.935892951	0.968784006	NOT CHANGE
Atp7b	69.49809631	0.247959054	0.554847071	0.733951946	NOT CHANGE	27.07039869	-3.946006165	0.00431652	0.032592577	DOWN
Atp8a1	351.9902753	-1.773458858	5.18E-08	1.69E-05	DOWN	371.5503496	-0.516550755	0.719637214	0.847866012	NOT CHANGE
Atp8a2	29.69065767	-1.651439621	0.004648736	0.043579055	DOWN	29.5494943	-0.635720774	NA	NA	NOT CHANGE
Atp8b1	163.2043804	0.786157769	0.065645082	0.206476053	NOT CHANGE	78.38099387	-0.656906376	0.552529375	0.736664901	NOT CHANGE
Atp8b2	12.36931891	1.637030142	0.163826501	0.355922772	NOT CHANGE	39.54516457	3.952147368	NA	NA	NOT CHANGE
Atp8b3	7.567986453	1.369750216	0.168796316	0.362022966	NOT CHANGE	2.429161283	-1.053560219	0.701099628	0.835332009	NOT CHANGE
Atp8b5p	12.53150453	-1.627405996	0.050396567	0.176730999	NOT CHANGE	10.0724117	-1.543227343	0.41070879	0.620224551	NOT CHANGE
Atp9a	197.7048772	0.193333912	0.619435798	0.780126002	NOT CHANGE	141.7470102	-0.122321113	0.930455901	0.966907425	NOT CHANGE
Atp9b	342.1618796	0.274670716	0.302573768	0.515946817	NOT CHANGE	246.618835	-0.016838376	0.989870992	0.994708733	NOT CHANGE
Atpaf1	574.347496	0.89610777	0.008336257	0.060989895	NOT CHANGE	346.7612906	0.207817105	0.87832196	0.938643057	NOT CHANGE
Atpaf2	365.0486993	-0.666226283	0.216130417	0.420118969	NOT CHANGE	260.405994	-1.156092039	0.372641182	0.585197434	NOT CHANGE
Atpsckmt	3688.726061	-0.398507339	0.252675269	0.46323223	NOT CHANGE	2092.073694	-2.02955387	0.083876661	0.227887722	NOT CHANGE
Atr	615.1144982	-0.15110729	0.760398971	0.869361152	NOT CHANGE	361.9589263	-1.337655035	0.272372288	0.478055673	NOT CHANGE
Atraid	189.1478653	-0.706810451	0.078054382	0.227803158	NOT CHANGE	263.1465153	0.84580562	NA	NA	NOT CHANGE
Atrip	36.84084836	-0.55269364	0.428226211	0.634781269	NOT CHANGE	26.43401966	-0.984785696	0.576091552	0.754744097	NOT CHANGE
Atrn	297.6037477	-0.0535637	0.882490683	0.939078116	NOT CHANGE	276.2157234	0.346751249	0.800991849	0.896566863	NOT CHANGE
Atrnl1	15.32063111	2.383824051	0.015032023	0.086573078	NOT CHANGE	8.269544696	1.709273845	0.331019761	0.541824705	NOT CHANGE
Atrx	3374.109973	0.567328387	0.16592353	0.358693665	NOT CHANGE	2062.909222	-0.160574342	0.899478683	0.950862965	NOT CHANGE
Atxn1	345.8941603	0.878514512	0.037484026	0.149400777	NOT CHANGE	159.7035352	-0.648137953	NA	NA	NOT CHANGE
Atxn10	168.8092353	0.802641918	0.090607708	0.248621831	NOT CHANGE	237.7660808	1.935579907	0.185464388	0.373788596	NOT CHANGE
Atxn2	429.165294	-0.087102257	0.758458136	0.867738592	NOT CHANGE	766.2259026	1.729680904	0.088490198	0.235986974	NOT CHANGE
Atxn2l	13211.51939	-0.283171411	0.447332394	0.649308132	NOT CHANGE	15294.6301	0.705892096	0.522907186	0.714140921	NOT CHANGE
Atxn3	254.9589533	0.930331402	0.004550369	0.042980165	NOT CHANGE	163.1380344	0.402429592	0.74180392	0.861083923	NOT CHANGE
Atxn7	231.7855193	0.378884305	0.381151216	0.592668949	NOT CHANGE	276.6518273	1.27404123	0.19818972	0.390456528	NOT CHANGE
Atxn7l1	42.95683771	-0.637706575	0.142601593	0.326226267	NOT CHANGE	56.77973148	0.780338024	0.588626743	0.763331568	NOT CHANGE
Atxn7l2	243.9821469	-0.271254095	0.614199703	0.776431557	NOT CHANGE	157.3386161	-1.082670803	0.434349398	0.63997594	NOT CHANGE
Atxn7l3	11.11497187	2.624021974	0.044475329	0.16481093	NOT CHANGE	14.49178361	3.406550548	NA	NA	NOT CHANGE
Atxn7l3b	71.43092069	2.603175182	0.00030512	0.008744454	UP	154.4102518	4.175599987	NA	NA	NOT CHANGE
Auh	1945.589827	-0.739748247	0.167040422	0.359696752	NOT CHANGE	1396.426285	-1.212537908	0.253577759	0.45552118	NOT CHANGE
Aunip	3860.791631	-0.528397865	0.251356679	0.461952816	NOT CHANGE	1943.609213	-3.992054495	0.002082215	0.01979589	DOWN
Aup1	201.1353181	-0.416464057	0.234814718	0.442971719	NOT CHANGE	191.5972313	0.109570587	0.937371302	0.969365702	NOT CHANGE
Aurka	6442.928779	-0.091997987	0.839020708	0.914816185	NOT CHANGE	6167.018885	0.395148183	0.719107185	0.847529273	NOT CHANGE
Aurkaip1	646.6732224	-0.537755494	0.100892685	0.265688698	NOT CHANGE	614.4139543	0.001845409	0.99883432	0.999500765	NOT CHANGE
Aurkb	386.1843079	0.044713043	0.943395836	0.971975605	NOT CHANGE	230.1565165	-0.95495734	0.475729586	0.677564527	NOT CHANGE
Aurkc	11185.19684	-1.402279805	0.112576574	0.28379296	NOT CHANGE	8503.103591	-1.710419363	0.070828675	0.205605525	NOT CHANGE
Aven	3740.837363	-1.078638363	0.095094143	0.255337971	NOT CHANGE	2760.988801	-1.488967651	0.211431437	0.40711834	NOT CHANGE
Avil	18.61992237	-1.606887738	0.011139221	0.072512103	NOT CHANGE	11.23050134	-6.877660468	0.000592741	0.007954926	DOWN
Avl9	55.13984192	1.250065353	0.003367314	0.035772036	UP	67.68749727	2.062621632	0.152481034	0.330586817	NOT CHANGE
Avpi1	15804.27539	-0.857821176	0.172380395	0.366308338	NOT CHANGE	9262.226973	-2.90842043	0.003014364	0.025577322	DOWN
Avpr1a	66.91005432	-0.995366417	0.099196948	0.262565168	NOT CHANGE	37.70174909	-4.058236116	0.002121941	0.020002574	DOWN
Axdnd1	1.562776217	1.888522157	0.314117234	NA	NOT CHANGE	0.95992678	1.423461948	0.707061183	NA	NOT CHANGE
Axin2	3444.026174	0.853796467	0.001166788	0.019947579	NOT CHANGE	1249.966423	-1.890975594	0.072913075	0.209385129	NOT CHANGE
Axl	4.805481102	2.564905706	0.154416826	0.343216825	NOT CHANGE	2.416899942	1.719071556	0.608055984	0.777850058	NOT CHANGE
Azi2	1569.379845	0.601352914	0.010984468	0.072123882	NOT CHANGE	2447.059809	1.960754429	NA	NA	NOT CHANGE
Azin1	1065.594218	0.717227837	0.066287404	0.207521866	NOT CHANGE	2432.455785	2.705265597	0.005113353	0.036802645	UP
Azin2	0.456093466	2.305084552	0.564171338	NA	NOT CHANGE	4.397628456	5.903196461	0.059061269	0.183647232	NOT CHANGE
B2m	937.3703971	-1.322093572	0.014192145	0.083678688	NOT CHANGE	2406.594302	1.804534244	0.069467711	0.203228173	NOT CHANGE
B3galnt1	341.9244302	-0.718743907	0.257267818	0.468064605	NOT CHANGE	243.1891543	-1.226848306	0.392704205	0.603286178	NOT CHANGE
B3galnt2	39.3493685	-0.16752586	0.727593936	0.850065268	NOT CHANGE	20.44030475	-2.140227309	0.212591825	0.408108274	NOT CHANGE
B3galt1	15.11276003	0.054079077	0.951184113	0.976414908	NOT CHANGE	20.04831566	1.260108478	NA	NA	NOT CHANGE
B3galt2	0.933341361	-0.198041237	0.936978379	NA	NOT CHANGE	12.92978148	4.96646052	NA	NA	NOT CHANGE
B3galt5	53.75288621	-0.263084467	0.50257309	0.69292601	NOT CHANGE	38.16539954	-0.657168128	0.619458427	0.785153413	NOT CHANGE
B3galt6	12.60089401	0.1545669	0.881068694	0.938104072	NOT CHANGE	791.5387882	7.354545668	NA	NA	NOT CHANGE
B3gat1	0.286429275	1.648348972	0.683903779	NA	NOT CHANGE	1.192342187	4.039232335	0.306673021	NA	NOT CHANGE
B3gat2	6779.516206	-1.389123261	0.007065442	0.05571927	NOT CHANGE	4947.796167	-1.951524182	0.097303315	0.249614106	NOT CHANGE
B3gat3	69.13862509	0.591784824	0.174030557	0.368412348	NOT CHANGE	55.54376146	0.599291777	0.674266556	0.81908902	NOT CHANGE
B3glct	71.19779483	0.145413356	0.72435594	0.848515103	NOT CHANGE	171.1485839	2.402603232	0.132512724	0.303297914	NOT CHANGE
B3gnt2	9833.94127	0.321356454	0.36153037	0.574298689	NOT CHANGE	12181.18148	1.307841569	0.192866166	0.382810989	NOT CHANGE
B3gnt4	50.38029086	-0.762761702	0.082302675	0.234480355	NOT CHANGE	25.54639502	-7.113233488	4.34E-05	0.001078241	DOWN
B3gnt6	0	NA	NA	NA	NOT CHANGE	0.237709646	2.054139333	0.610091216	NA	NOT CHANGE
B3gnt7	656.1642907	-0.716089698	0.066217798	0.207429467	NOT CHANGE	402.2191963	-2.143546814	0.042955738	0.148954609	NOT CHANGE
B3gnt8	3.482610841	2.168684527	0.213634919	0.416848924	NOT CHANGE	4.290498755	2.938626092	0.307013573	0.516475513	NOT CHANGE
B3gnt9	6.596664916	1.985789698	0.127288618	0.305044864	NOT CHANGE	5.466549792	2.063777707	0.362296389	0.574419194	NOT CHANGE
B3gntl1	137.8547761	-0.509178145	0.195835865	0.394202442	NOT CHANGE	67.94107793	-4.360073271	0.000379003	0.005748764	DOWN
B4galnt1	99.28321462	-0.007178438	0.986603473	0.993874277	NOT CHANGE	43.48792502	-3.420784113	0.030774811	0.120401997	NOT CHANGE
B4galnt4	100.6974994	0.05389097	0.906855035	0.951750025	NOT CHANGE	41.95477891	-4.019458429	0.004733065	0.034946037	DOWN
B4galt1	35.71332239	0.53870751	0.339200975	0.550740653	NOT CHANGE	261.0655657	4.418502039	0.001999128	0.01918843	UP
B4galt2	1175.129611	-0.912238746	0.016848461	0.093226756	NOT CHANGE	734.3142566	-2.366884134	0.05980627	0.184779703	NOT CHANGE
B4galt3	5798.435936	1.052280558	0.098492508	0.261320189	NOT CHANGE	4040.920609	0.735899753	0.478500917	0.67933428	NOT CHANGE
B4galt4	1948.067745	0.120679435	0.786628764	0.885519238	NOT CHANGE	825.6875397	-3.285278792	0.01181531	0.065061135	NOT CHANGE
B4galt5	2043.69424	-0.198081165	0.634544655	0.789857021	NOT CHANGE	2611.198916	0.985428192	0.361789983	0.574098164	NOT CHANGE
B4galt6	9.842302703	2.247249052	0.024376156	0.116042284	NOT CHANGE	19.69841203	3.727066973	NA	NA	NOT CHANGE
B4galt7	103.701105	-0.192021815	0.638554449	0.792220626	NOT CHANGE	81.49458702	-0.247245308	0.863351446	0.931183985	NOT CHANGE
B4gat1	14.38606433	0.577134108	0.387851249	0.598289242	NOT CHANGE	59.46957625	3.563501164	NA	NA	NOT CHANGE
B9d1	357.2055345	-0.744899977	0.067211885	0.209193867	NOT CHANGE	381.3621222	0.173542729	0.898347737	0.950390279	NOT CHANGE
B9d2	40.77665904	0.121399919	0.795328271	0.890151017	NOT CHANGE	148.1016056	3.073777463	0.012555801	0.067117575	NOT CHANGE
Baalc	38.0481687	0.963418414	0.093160705	0.252168278	NOT CHANGE	60.18115707	2.273025134	0.095089332	0.246177365	NOT CHANGE
Baat	650.5027177	-2.258919666	1.80E-06	0.000225369	DOWN	436.1075638	-6.582344077	9.99E-06	0.000328362	DOWN
Babam1	569.1411993	-0.009162716	0.979183453	0.989644963	NOT CHANGE	290.8277378	-1.875832689	0.17343561	0.358805349	NOT CHANGE
Babam2	265.2041438	-0.53744806	0.070587795	0.214956603	NOT CHANGE	198.0464856	-0.810015341	0.523399676	0.714257201	NOT CHANGE
Bace1	21.68851839	1.672001299	0.038052965	0.150726645	NOT CHANGE	5.388054978	-1.677474082	0.378944416	0.59079257	NOT CHANGE
Bace2	122.411467	-0.847313997	0.021685779	0.108438965	NOT CHANGE	752.2241781	3.445999283	0.014072121	0.072367456	NOT CHANGE
Bach1	76.71056468	-0.590611193	0.193813676	0.392194563	NOT CHANGE	43.66114609	-2.426740101	0.063807449	0.192255595	NOT CHANGE
Bach2	3.902519672	0.970647305	0.415476152	0.622411478	NOT CHANGE	12.18716685	3.409072883	NA	NA	NOT CHANGE
Bad	86.40087886	0.748725644	0.189256089	0.386887619	NOT CHANGE	87.26114667	1.250354907	0.37268658	0.585197434	NOT CHANGE
Bag1	83.70533763	1.158953442	0.087371699	0.243129532	NOT CHANGE	1038.568376	5.615478861	4.09E-05	0.001038379	UP
Bag2	249.8760541	-0.876354507	0.081957912	0.234295389	NOT CHANGE	202.3599638	-0.830469698	0.544803411	0.730674987	NOT CHANGE
Bag3	10.32036095	2.545887687	0.019878972	0.102898585	NOT CHANGE	359.3855923	8.199613963	1.95E-08	2.14E-06	UP
Bag4	2269.068502	0.706505553	0.042819485	0.161238612	NOT CHANGE	1335.983758	-0.102120353	0.930722942	0.966907425	NOT CHANGE
Bag5	2042.630273	0.224324085	0.627251231	0.785735692	NOT CHANGE	984.3854932	-1.717283518	0.16776196	0.351520782	NOT CHANGE
Bag6	582.3205994	0.558749943	0.10464372	0.27142061	NOT CHANGE	487.984339	0.660923832	0.504256983	0.699430668	NOT CHANGE
Bahcc1	38.53555998	0.951440199	0.107967173	0.276809235	NOT CHANGE	658.7599508	5.945186816	NA	NA	NOT CHANGE
Bahd1	419.5035902	0.402081736	0.200062282	0.400005123	NOT CHANGE	1524.49494	3.248566622	NA	NA	NOT CHANGE
Baiap2	573.0251223	0.38909114	0.29731586	0.511539078	NOT CHANGE	438.6819076	0.272727467	0.839271292	0.917668546	NOT CHANGE
Baiap2l1	6164.221985	0.336738675	0.343347964	0.55509164	NOT CHANGE	7228.898441	1.206783798	0.294771686	0.502860749	NOT CHANGE
Baiap2l2	586.6601969	0.279082852	0.545013766	0.725601711	NOT CHANGE	464.8524496	0.250228438	0.842122831	0.919700179	NOT CHANGE
Bak1	48.94274665	0.829991561	0.051033572	0.178218385	NOT CHANGE	19.9642314	-1.234417	0.399572603	0.609855247	NOT CHANGE
Bambi	375.3895616	-1.31815208	0.00036788	0.009895817	DOWN	462.3654117	0.208251984	0.893141893	0.946886669	NOT CHANGE
Banf1	3496.232626	-0.499384644	0.085837162	0.240912345	NOT CHANGE	5146.948859	1.094743826	0.255785984	0.458184567	NOT CHANGE
Banf2	4.201462452	-2.936537922	0.036748006	0.147477733	NOT CHANGE	5.13147598	-0.398498769	0.856093082	0.926854791	NOT CHANGE
Bank1	63.27552667	-1.044704726	0.018659114	0.098836496	NOT CHANGE	1011.875769	4.83487363	NA	NA	NOT CHANGE
Banp	2741.209392	0.282499202	0.276813246	0.489077446	NOT CHANGE	3734.139866	1.467346253	0.157436087	0.337970688	NOT CHANGE
Bap1	504.3715347	0.828549862	0.01644738	0.091893241	NOT CHANGE	311.5728894	0.184868036	0.883218274	0.941022364	NOT CHANGE
Bard1	1377.138827	0.682376846	0.009513337	0.066271795	NOT CHANGE	1181.150701	0.835240494	0.409660941	0.619187701	NOT CHANGE
Barhl1	10.51512717	-1.148976272	0.390785114	0.600408003	NOT CHANGE	9.253048383	-0.698698076	0.728762453	0.853709423	NOT CHANGE
Barx2	664.6785829	0.955873861	0.044241665	0.164263123	NOT CHANGE	210.5924773	-2.608901798	0.051220186	0.167907048	NOT CHANGE
Basp1	58.13132995	-0.72106851	0.287431456	0.500862039	NOT CHANGE	33.33926813	-2.721239027	0.096191629	0.247928499	NOT CHANGE
Batf3	6.822947208	-1.021198495	0.283770334	0.496588817	NOT CHANGE	8.444189662	0.409752039	0.79012064	0.889900443	NOT CHANGE
Bax	334.4508804	-0.617107911	0.090907626	0.249140458	NOT CHANGE	242.2931967	-1.016112483	NA	NA	NOT CHANGE
Baz1a	660.9111695	0.696972191	0.135855469	0.317059209	NOT CHANGE	2744.807602	3.652621168	0.001452209	0.015302656	UP
Baz1b	2094.577731	0.994393043	0.002337988	0.02916172	NOT CHANGE	2490.261283	1.781185991	0.071544692	0.206717895	NOT CHANGE
Baz2a	2567.074549	1.047684544	0.017138295	0.094256075	NOT CHANGE	1129.854997	-0.550523702	0.621349801	0.786387648	NOT CHANGE
Baz2b	293.4364212	0.615513896	0.044108189	0.164051437	NOT CHANGE	260.9231334	0.858838977	0.518735838	0.710640853	NOT CHANGE
Bbip1	522.7087347	-1.212103385	1.52E-06	0.000205209	DOWN	349.2011092	-2.372028236	0.06879953	0.202223524	NOT CHANGE
Bbof1	7.382624172	1.229868031	0.221278514	0.425958755	NOT CHANGE	15.327491	2.941479191	0.082523943	0.225591767	NOT CHANGE
Bbs1	43.7435764	0.116501551	0.877202598	0.935925787	NOT CHANGE	137.9804237	2.842093656	0.020713021	0.093076715	NOT CHANGE
Bbs10	5.422299471	-0.941238579	0.448854453	0.650496135	NOT CHANGE	4.826061325	-0.501896347	0.821607515	0.909041587	NOT CHANGE
Bbs12	45.71059682	0.276845107	0.502080074	0.692629123	NOT CHANGE	16.5917323	-7.440497318	8.24E-05	0.00176543	DOWN
Bbs2	305.1073096	0.922584719	0.054667134	0.185069733	NOT CHANGE	147.8685611	-0.408639517	0.771411759	0.878371291	NOT CHANGE
Bbs4	687.8528782	-0.326776732	0.532082799	0.716143994	NOT CHANGE	1521.826479	1.983615167	NA	NA	NOT CHANGE
Bbs5	18.7968863	-0.302200545	0.652246029	0.800356124	NOT CHANGE	37.51177904	1.812619738	0.233725326	0.432619016	NOT CHANGE
Bbs7	56.95685594	0.630352553	0.194745	0.392892173	NOT CHANGE	44.87447824	0.603320515	0.63483968	0.794741912	NOT CHANGE
Bbs9	706.8056276	-0.403336321	0.353958659	0.566638408	NOT CHANGE	444.9180032	-1.400650876	0.291396569	0.499754978	NOT CHANGE
Bbx	862.8531341	1.048142462	0.023947208	0.114815018	NOT CHANGE	785.5023354	1.31462455	0.209676945	0.405078202	NOT CHANGE
Bcam	14.90786803	5.426382878	0.00020573	0.006883975	UP	8.708217906	4.946298392	0.029179723	0.115938591	NOT CHANGE
Bcan	8.279292171	1.84838756	0.128186966	0.306427731	NOT CHANGE	1.976297985	-1.293517156	0.65775961	NA	NOT CHANGE
Bcap29	875.7143557	-0.482659943	0.289024338	0.5023054	NOT CHANGE	924.6686546	0.334911425	0.766585399	0.875880138	NOT CHANGE
Bcap31	2209.123252	-0.807682809	0.118676708	0.293103461	NOT CHANGE	1411.336733	-1.98399228	0.144721343	0.32041072	NOT CHANGE
Bcar1	917.6211106	0.169203246	0.622318071	0.782369864	NOT CHANGE	634.9889164	-0.266421272	0.831436893	0.91395655	NOT CHANGE
Bcar3	155.7139073	-0.205036441	0.614666953	0.776799859	NOT CHANGE	175.1177695	0.695249162	0.613289821	0.781064759	NOT CHANGE
Bcas2	7933.83582	-0.076855928	0.835498139	0.912036219	NOT CHANGE	17587.21069	2.132569316	0.041366652	0.145382187	NOT CHANGE
Bcas3	1938.920056	0.301122219	0.288766569	0.502099403	NOT CHANGE	1882.240789	0.765011173	0.46613189	0.66908927	NOT CHANGE
Bcat1	87.93112195	3.267678438	0.000838775	0.01626083	UP	166.3331278	4.588121235	0.001338442	0.014428232	UP
Bcat2	25.62014987	2.07919395	0.02186501	0.108886126	NOT CHANGE	13.48229869	1.303497168	0.387404583	0.597676924	NOT CHANGE
Bccip	336.8085246	-0.427632436	0.277321157	0.489394574	NOT CHANGE	1513.001249	3.132644129	0.004882049	0.035633131	UP
Bcdin3d	22.16115292	0.417276688	0.498982542	0.69089097	NOT CHANGE	31.04392683	1.635374365	NA	NA	NOT CHANGE
Bche	6.316376151	-1.563641287	0.127119016	0.304848968	NOT CHANGE	3.780953297	-5.306711378	0.037603317	0.136840944	NOT CHANGE
Bckdha	76.63758904	3.735756999	1.35E-05	0.001063035	UP	34.84594608	2.841316436	0.057138055	0.179649471	NOT CHANGE
Bckdhb	5067.395044	-0.612921426	0.012077251	0.075674735	NOT CHANGE	2646.806847	-3.693325891	0.005210056	0.037364164	DOWN
Bckdk	227.1581627	0.135223177	0.686057302	0.824179322	NOT CHANGE	1060.160712	3.485332303	NA	NA	NOT CHANGE
Bcl10	2198.239803	0.117717064	0.742305437	0.8591605	NOT CHANGE	4437.808319	2.087499005	0.052484513	0.170535269	NOT CHANGE
Bcl11a	5.370059642	0.122609097	0.933781307	0.967360173	NOT CHANGE	39.36025026	4.176131447	0.009635015	0.056871227	NOT CHANGE
Bcl11b	83.92084883	0.81674753	0.154778397	0.343623524	NOT CHANGE	756.9232238	4.90866421	NA	NA	NOT CHANGE
Bcl2l1	1385.983288	0.841373567	0.003082344	0.034084378	NOT CHANGE	504.8691814	-1.900055209	0.149057308	0.326050973	NOT CHANGE
Bcl2l10	22883.95371	-0.050559364	0.895847658	0.946793228	NOT CHANGE	29165.61104	1.085822508	0.257922896	0.460744488	NOT CHANGE
Bcl2l11	70.33991056	0.356177408	0.444721413	0.647266614	NOT CHANGE	44.68721939	-0.303145404	0.828339017	0.912618139	NOT CHANGE
Bcl2l12	388.2876178	-0.893364596	0.162644041	0.354503673	NOT CHANGE	221.852047	-3.362905488	0.012994054	0.068605848	NOT CHANGE
Bcl2l13	827.6655422	1.59957396	0.00024296	0.007740443	UP	270.3280625	-0.649151904	0.65691249	0.807986601	NOT CHANGE
Bcl2l15	82.10118512	-2.401882399	0.002842663	0.032708379	DOWN	55.7569648	-7.05644491	3.12E-06	0.000128742	DOWN
Bcl2l2	170.7152681	1.298272956	0.000329179	0.009225289	UP	111.44454	0.863227738	0.564858448	0.745399435	NOT CHANGE
Bcl3	8.066819922	0.230010156	0.79212544	0.888124573	NOT CHANGE	6.116088441	0.120958889	0.954575352	0.977468215	NOT CHANGE
Bcl6	373.6188964	-0.580029923	0.039309029	0.153702206	NOT CHANGE	223.5177532	-2.024023291	0.135064009	0.306912497	NOT CHANGE
Bcl6b	89.30868763	-0.695502813	0.130943241	0.310078779	NOT CHANGE	200.4004353	1.815411669	0.210725834	0.406293122	NOT CHANGE
Bcl7a	3.113305794	1.080117965	0.498308321	NA	NOT CHANGE	6.268525201	2.789416009	0.216585435	0.412147828	NOT CHANGE
Bcl7b	1733.34342	0.186941219	0.462842465	0.661958227	NOT CHANGE	3286.822863	2.02098641	NA	NA	NOT CHANGE
Bcl7c	311.603685	-0.67020682	0.207444774	0.409268069	NOT CHANGE	248.4346894	-0.690743856	0.479321543	0.679605488	NOT CHANGE
Bcl9	1089.213973	0.794692699	0.043369789	0.162466917	NOT CHANGE	932.2581509	0.936121161	0.406914812	0.616357015	NOT CHANGE
Bcl9l	12.43482538	2.68643142	0.016358629	0.09161467	NOT CHANGE	63.29735584	5.532830426	0.000360266	0.005520401	UP
Bclaf1	1276.841023	1.75200964	2.45E-06	0.000294075	UP	2538.48595	3.298701938	0.00395276	0.030815607	UP
Bclaf3	1843.037457	0.658229213	0.047096239	0.170100087	NOT CHANGE	3269.98802	2.23533677	0.033192748	0.126427489	NOT CHANGE
Bco1	248.0086323	-0.391331751	0.287543047	0.500894635	NOT CHANGE	484.191351	1.718671235	NA	NA	NOT CHANGE
Bco2	5.258553239	2.806711459	0.0557206	0.187310704	NOT CHANGE	0.75892744	-0.761212165	0.846073763	NA	NOT CHANGE
Bcor	49.94327025	1.180035252	0.007962639	0.059219178	NOT CHANGE	21.8815206	-0.329089676	0.819974377	0.907736905	NOT CHANGE
Bcorl1	2617.646213	-0.035895387	0.915307724	0.956133988	NOT CHANGE	5329.539183	2.006315584	0.096438422	0.248351189	NOT CHANGE
Bcr	330.1620303	0.270664313	0.456614836	0.656560112	NOT CHANGE	236.7370486	-0.033803024	0.979716063	0.989530543	NOT CHANGE
Bcs1l	53.41958182	0.033388289	0.945424045	0.973175081	NOT CHANGE	28.03133743	-1.598389699	0.311881771	0.521559773	NOT CHANGE
Bdh1	292.5970482	0.450083179	0.252607505	0.463171384	NOT CHANGE	152.1329551	-0.890444396	0.52306308	0.714156355	NOT CHANGE
Bdh2	662.9754879	-1.155634192	0.014832497	0.085885891	NOT CHANGE	876.4324102	0.469113645	0.656657271	0.807986601	NOT CHANGE
Bdnf	0.176313509	-1.056985448	0.795608205	NA	NOT CHANGE	0.143547322	-0.597752928	0.883533721	NA	NOT CHANGE
Bdp1	744.7303411	1.946966344	0.001413891	0.022361852	UP	2141.887665	4.038367526	7.76E-05	0.001692932	UP
Bean1	11.38141027	1.265950446	0.159924582	0.350704448	NOT CHANGE	1353.77559	8.980912033	6.94E-14	8.33E-11	UP
Becn1	57.5507186	0.935124693	0.027400669	0.123755683	NOT CHANGE	119.722757	2.70912659	0.00857871	0.052766673	NOT CHANGE
Becn2	144.3463258	-0.892883627	0.0496552	0.174950799	NOT CHANGE	649.9019666	2.928215876	0.017333867	0.083221985	NOT CHANGE
Begain	0.670226474	-2.951940181	0.436251358	NA	NOT CHANGE	1.152708124	0.135344988	0.96977671	NA	NOT CHANGE
Bend2	8.861877445	-1.736836258	0.046055564	0.168384371	NOT CHANGE	5.449400709	-5.834670863	0.011958434	0.065411741	NOT CHANGE
Bend3	23.13926007	0.70512125	0.393058168	0.602547795	NOT CHANGE	14.03686727	-0.00904532	0.995425789	0.997420963	NOT CHANGE
Bend4	12.34102253	1.617423214	0.11556398	0.288069432	NOT CHANGE	21.25488372	2.960930654	0.038564932	0.138991304	NOT CHANGE
Bend5	119.5762323	-1.169047825	0.013324685	0.080259659	NOT CHANGE	134.220223	0.036221462	0.980485572	0.989988077	NOT CHANGE
Bend7	69.90703655	0.523290033	0.266383029	0.477323041	NOT CHANGE	23.37737161	-5.452191238	0.000771772	0.009696043	DOWN
Best1	7.039081521	-0.821371866	0.363422949	0.576153456	NOT CHANGE	6.010959167	-0.500698121	0.786653025	0.887972809	NOT CHANGE
Best2	8.488236577	-1.168474859	0.235185513	0.443224975	NOT CHANGE	4.694059766	-5.619073157	0.019484559	0.089206793	NOT CHANGE
Best3	24.79481028	-1.505617321	0.046391753	0.168946669	NOT CHANGE	14.66037807	-7.262234692	0.000158484	0.002943487	DOWN
Bet1	5364.515171	-0.607098197	0.363569741	0.576153456	NOT CHANGE	2989.550253	-2.715419827	0.027575145	0.112521158	NOT CHANGE
Bet1l	2310.220235	-0.544706639	0.367317569	0.57977921	NOT CHANGE	1321.874461	-2.299663747	0.074912918	0.213081879	NOT CHANGE
Bex2	16.01312661	1.122535009	0.437056557	0.641654399	NOT CHANGE	14.84439001	1.437641788	NA	NA	NOT CHANGE
Bex3	158.992124	1.330502233	0.080136881	0.231360703	NOT CHANGE	1371.549693	5.203452883	0.000100845	0.002075358	UP
Bex4	277.8966586	-0.631712834	0.41983943	0.627277382	NOT CHANGE	533.4210475	1.557338914	0.171253171	0.356161474	NOT CHANGE
Bfar	934.2173651	0.58370009	0.06554871	0.206269794	NOT CHANGE	1453.685821	1.942807261	0.061469549	0.188044786	NOT CHANGE
Bfsp1	2.129247196	-1.791920314	0.284541971	NA	NOT CHANGE	1.317262689	-3.78668457	0.296896751	NA	NOT CHANGE
Bfsp2	30.15142345	0.373242504	0.506055911	0.695865836	NOT CHANGE	10.4875361	-6.779130007	0.000839723	0.010333327	DOWN
Bglap	3.117023634	3.063309835	0.054739173	NA	NOT CHANGE	1.036941288	1.576116166	0.67089657	NA	NOT CHANGE
Bgn	58.94619707	3.252990121	3.64E-05	0.002125033	UP	4.64403048	-4.576900093	0.045619126	0.155053336	NOT CHANGE
Bhlhb9	62.17260891	0.738488606	0.066549501	0.207711351	NOT CHANGE	36.14376897	-0.07858911	NA	NA	NOT CHANGE
Bhlhe40	382.8619669	-0.525116108	0.189461618	0.387189602	NOT CHANGE	325.7148705	-0.326042891	0.809600661	0.901827939	NOT CHANGE
Bhlhe41	36.96883554	-0.261509441	0.575174008	0.748279209	NOT CHANGE	18.70393317	-2.628665842	0.120088775	0.285086095	NOT CHANGE
Bhmt	454.3093019	0.25884279	0.502433385	0.692804696	NOT CHANGE	185.8097601	-3.059539558	0.052325897	0.170275594	NOT CHANGE
Bicc1	19.97676227	-0.09853312	0.897205248	0.947568709	NOT CHANGE	594.0103146	6.144014976	NA	NA	NOT CHANGE
Bicd2	97.94956323	0.50868718	0.212893954	0.415914745	NOT CHANGE	126.1101017	1.528039326	0.25426221	0.456340762	NOT CHANGE
Bicdl1	205.2972131	-1.256134602	0.094422	0.254451241	NOT CHANGE	129.3555144	-3.13189004	0.015655676	0.077843679	NOT CHANGE
Bicdl2	1966.715621	-0.031324991	0.964877174	0.9830021	NOT CHANGE	845.1535909	-4.040897997	0.000667122	0.00864377	DOWN
Bicra	168.5605974	-0.237390495	0.414039113	0.621522356	NOT CHANGE	125.7389838	-0.470938351	0.735036725	0.857209431	NOT CHANGE
Bicral	337.8150902	0.214752955	0.587266914	0.75680881	NOT CHANGE	171.2032701	-1.448325114	0.255828679	0.458192639	NOT CHANGE
Bid	18.03775362	-0.300627678	0.697305099	0.831872749	NOT CHANGE	92.84485648	3.417690245	0.002381802	0.021780827	UP
Bik	12.14694556	-1.414977709	0.115606246	0.288069432	NOT CHANGE	8.458366548	-2.288905007	0.168727591	0.352804747	NOT CHANGE
Bin1	19.9732056	2.918015665	0.000827733	0.016093341	UP	59.34782174	4.944604143	NA	NA	NOT CHANGE
Bin2	851.0195838	0.793868777	0.028403088	0.126185226	NOT CHANGE	347.7758594	-1.33354912	NA	NA	NOT CHANGE
Bin2a	1.000484022	0.938279625	0.740531204	NA	NOT CHANGE	0.489665929	0.09252139	0.981488511	NA	NOT CHANGE
Bin3	3917.251653	-0.725542081	0.058510941	0.192677622	NOT CHANGE	2152.005291	-3.337733809	0.010348575	0.059485701	NOT CHANGE
Birc2	3192.146462	1.106468305	0.008571892	0.062069766	NOT CHANGE	3533.833369	1.746636199	0.10399013	0.260692348	NOT CHANGE
Birc3	8445.901472	1.284002614	1.21E-05	0.001008997	UP	7385.740496	1.456409657	0.159441061	0.340635659	NOT CHANGE
Birc5	5338.450447	-0.708437664	0.118424832	0.29287625	NOT CHANGE	3812.353284	-1.196687829	0.33674142	0.54774324	NOT CHANGE
Birc6	881.8781804	0.328794233	0.375801959	0.588318692	NOT CHANGE	1636.169373	2.077912666	0.028035893	0.113640084	NOT CHANGE
Bivm	1221.655119	0.40740971	0.318257366	0.5313942	NOT CHANGE	1956.975452	1.866177386	0.059990378	0.185067387	NOT CHANGE
Blcap	373.3396811	2.060672956	1.19E-09	6.73E-07	UP	155.4869563	0.755368259	0.59722575	0.769492541	NOT CHANGE
Bles03	21.84192447	1.27307103	0.133287769	0.31332524	NOT CHANGE	74.26401192	3.750510148	NA	NA	NOT CHANGE
Blk	0.744279818	1.679423052	0.655908405	NA	NOT CHANGE	1.664424718	3.436350841	0.32171029	NA	NOT CHANGE
Blm	1031.092931	-0.115341336	0.729990988	0.851511683	NOT CHANGE	889.3034424	0.095006478	0.923659102	0.963825179	NOT CHANGE
Blmh	360.9241869	0.45347427	0.122288936	0.298510146	NOT CHANGE	175.5722732	-1.182872159	0.335361221	0.546396514	NOT CHANGE
Blnk	373.6791278	-0.745120238	0.230719827	0.437864126	NOT CHANGE	200.7671756	-3.818053471	0.011624686	0.064273262	NOT CHANGE
Bloc1s1	791.34584	-1.410536248	0.001546785	0.023386829	DOWN	645.9427339	-1.322253418	NA	NA	NOT CHANGE
Bloc1s2	245.6694688	-3.339564442	3.20E-05	0.001950692	DOWN	303.6715316	-0.541828081	0.716381914	0.845812852	NOT CHANGE
Bloc1s3	70.45695118	-1.355057195	0.170655596	0.364011362	NOT CHANGE	45.4453355	-3.057564587	0.057360984	0.180067266	NOT CHANGE
Bloc1s4	73.3742217	-1.088494423	0.163253986	0.355158601	NOT CHANGE	94.19039309	0.434178841	NA	NA	NOT CHANGE
Bloc1s5	467.5925409	-0.315520515	0.556121347	0.734693365	NOT CHANGE	231.4528775	-3.123748028	0.017112695	0.082460345	NOT CHANGE
Bloc1s6	16.10123998	-0.670992808	0.382339428	0.593696416	NOT CHANGE	29.19601546	1.432393805	NA	NA	NOT CHANGE
Blvra	244.6991259	-0.287253691	0.629760479	0.786790283	NOT CHANGE	108.1803138	-10.14541749	1.84E-09	3.44E-07	DOWN
Blvrb	52.86575411	2.284152407	0.003267879	0.035133629	UP	41.18752462	2.240205241	0.147511648	0.324088034	NOT CHANGE
Blzf1	635.5499959	-0.924341538	0.026400496	0.121342752	NOT CHANGE	372.5201699	-3.092366866	0.021817829	0.096239087	NOT CHANGE
Bmerb1	0.159156552	0.866567904	0.831818793	NA	NOT CHANGE	0	NA	NA	NA	NOT CHANGE
Bmf	19.70238666	1.626472732	0.006847219	0.054565941	NOT CHANGE	8.035385084	0.153820171	0.928608594	0.96644849	NOT CHANGE
Bmi1	12976.41986	0.080628673	0.834228429	0.911527245	NOT CHANGE	17114.21153	1.254934096	0.212069888	0.407618936	NOT CHANGE
Bmp1	33.48525501	2.606588502	0.003029715	0.033878187	UP	77.41954931	4.284690715	0.002802837	0.024439273	UP
Bmp15	27905.45064	-0.48600791	0.075163657	0.222319134	NOT CHANGE	26959.31694	0.091286605	0.935705876	0.968784006	NOT CHANGE
Bmp2	8.336327519	3.598853625	0.035172271	0.143561165	NOT CHANGE	19.75116405	5.261234377	NA	NA	NOT CHANGE
Bmp2k	1047.610592	0.636116801	0.117709987	0.291700757	NOT CHANGE	2118.193009	2.442349936	0.017045545	0.082398248	NOT CHANGE
Bmp4	24.003014	0.027246551	0.970281943	0.986097626	NOT CHANGE	13.20091929	-1.323186604	0.466816275	0.669584534	NOT CHANGE
Bmp6	1630.52226	-0.190604927	0.661163134	0.80664311	NOT CHANGE	716.0956492	-5.163174596	0.001754946	0.017344191	DOWN
Bmp8b	1.031283781	0.94654719	0.785048204	NA	NOT CHANGE	2.671779018	3.094997458	0.345685447	0.556829941	NOT CHANGE
Bmper	51.19299356	-0.034954367	0.961329003	0.981295825	NOT CHANGE	23.83439319	-2.749765506	0.081460242	0.224161747	NOT CHANGE
Bmpr1a	728.2309463	0.130719534	0.698540635	0.83276245	NOT CHANGE	484.402365	-0.437802451	0.6869263	0.827068916	NOT CHANGE
Bmpr1b	1100.245943	0.373953834	0.251748906	0.46229726	NOT CHANGE	590.8925205	-0.891810248	0.356626993	0.568688286	NOT CHANGE
Bmpr2	463.5323011	0.438585391	0.26762749	0.478656589	NOT CHANGE	713.5889009	1.819392211	0.175517457	0.361582838	NOT CHANGE
Bms1	764.6083666	1.020107376	0.097621817	0.259936765	NOT CHANGE	343.2618453	-0.518613367	0.673977331	0.81908902	NOT CHANGE
Bmt2	12.44218643	-1.082939638	0.262144219	0.472826707	NOT CHANGE	12.07647479	-0.315339431	0.844418839	0.920277703	NOT CHANGE
Bmyc	260.8820325	-0.968285492	0.00183983	0.025574205	NOT CHANGE	567.4739225	1.630880179	0.151755209	0.329489504	NOT CHANGE
Bnc1	367.719805	0.041847208	0.897822194	0.947914644	NOT CHANGE	312.9862841	0.203081757	0.876648382	0.937602717	NOT CHANGE
Bnc2	23.24125883	3.033955809	0.004888763	0.044892352	UP	15.11511007	2.698891534	0.092697709	0.242466546	NOT CHANGE
Bnip1	1066.751048	-0.889513527	0.06114269	0.197508434	NOT CHANGE	693.0070057	-2.006225573	0.163442552	0.345409469	NOT CHANGE
Bnip2	103.260196	1.172146382	0.079623255	0.230623378	NOT CHANGE	318.0518963	3.521661971	NA	NA	NOT CHANGE
Bnip3	379.5716773	-0.336643538	0.49743625	0.690391215	NOT CHANGE	1075.150765	2.415101303	0.068452009	0.201740899	NOT CHANGE
Bnip3l	1683.4097	-0.968952445	0.013351662	0.080386008	NOT CHANGE	1321.395071	-1.061351737	0.291813416	0.499910495	NOT CHANGE
Bnipl	2527.201687	-1.46670475	0.000624822	0.013783331	DOWN	1552.180065	-4.544902461	1.26E-05	0.000395155	DOWN
Boc	4.953597488	1.964183005	0.192416671	0.390798103	NOT CHANGE	41.84022681	5.664181854	0.000855315	0.010439545	UP
Bod1	5346.53772	-0.473441872	0.310576882	0.523745239	NOT CHANGE	6905.33695	0.824575893	0.413505153	0.622098411	NOT CHANGE
Bod1l1	2320.608607	0.869191784	0.038670195	0.152226251	NOT CHANGE	3736.973115	2.228484393	0.025676232	0.107551723	NOT CHANGE
Bok	161.7786815	0.559312531	0.338757544	0.550326954	NOT CHANGE	541.9889635	3.223208881	0.009914613	0.058027086	NOT CHANGE
Bola1	708.6840073	-1.113149584	0.066070713	0.207154078	NOT CHANGE	422.8259942	-3.50724032	0.011082462	0.062308989	NOT CHANGE
Bola2	1244.667783	-1.012548623	0.039558864	0.15422891	NOT CHANGE	1115.590135	-0.571624016	0.577002196	0.755703769	NOT CHANGE
Bola3	291.8486944	-0.631048496	0.121400893	0.297063759	NOT CHANGE	329.9799712	0.402508426	0.752086287	0.868257906	NOT CHANGE
Boll	72.0601955	-0.632135944	0.137673753	0.319632166	NOT CHANGE	45.7341515	-1.681327101	0.212845187	0.408467445	NOT CHANGE
Bop1	169.5274913	0.140927463	0.776029011	0.877933417	NOT CHANGE	79.92811271	-2.062183539	0.189885109	0.379012067	NOT CHANGE
Bora	857.6254745	-0.167582464	0.77741906	0.879141122	NOT CHANGE	573.2823203	-0.793586217	0.554025401	0.737967002	NOT CHANGE
Borcs5	434.9592044	-0.059165907	0.875750327	0.934813291	NOT CHANGE	287.3617381	-0.701821072	0.625436368	0.788316582	NOT CHANGE
Borcs6	169.1915208	0.613700347	0.101682979	0.266818118	NOT CHANGE	96.81352358	-0.299917646	0.828934191	0.912748519	NOT CHANGE
Borcs7	332.3115331	-0.685842849	0.027201604	0.123419726	NOT CHANGE	253.8590882	-0.869055789	0.490595855	0.688521355	NOT CHANGE
Borcs8	146.7518148	-0.93236429	0.024888274	0.117478266	NOT CHANGE	102.7467398	-1.579562759	0.263106248	0.467112869	NOT CHANGE
Bpgm	12278.97486	-0.303344687	0.468949317	0.666954566	NOT CHANGE	8202.681611	-0.976590799	0.34038288	0.551135465	NOT CHANGE
Bphl	15.76534338	1.247447281	0.124306252	0.301558593	NOT CHANGE	3.738298683	-5.290839315	0.040671182	0.143990698	NOT CHANGE
Bpifa5	3.331780631	-1.575576642	0.392647943	0.602371947	NOT CHANGE	6.099077425	1.084211836	0.624969423	0.788166276	NOT CHANGE
Bpifb4	5.124333217	-1.089025288	0.388112248	0.598497948	NOT CHANGE	12.57003703	1.830767426	0.314799141	0.524502128	NOT CHANGE
Bpifc	19.22364341	0.345347928	0.766859694	0.873319091	NOT CHANGE	6.790396785	-6.151325656	0.005298027	0.037769296	DOWN
Bpnt1	174.9032403	0.182028714	0.630385874	0.787194675	NOT CHANGE	72.34244874	-3.273531047	0.04152494	0.145680468	NOT CHANGE
Bpnt2	28.63463523	2.321413375	0.019817837	0.102779613	NOT CHANGE	78.41692754	4.28474259	0.003362904	0.027635699	UP
Bptf	684.6617289	1.033836682	0.004046333	0.040175571	UP	2617.454143	3.757482415	0.000734975	0.009351248	UP
Braf	83.16920252	-0.395643516	0.26461418	0.475361614	NOT CHANGE	136.5066201	1.379781725	0.310413302	0.520377084	NOT CHANGE
Brap	1019.273691	0.426051584	0.241613283	0.451604791	NOT CHANGE	573.5865142	-0.632307138	0.570187536	0.750123916	NOT CHANGE
Brat1	23.42534762	1.727689037	0.014272494	0.083938745	NOT CHANGE	11.40297947	0.694073705	0.701826899	0.835871321	NOT CHANGE
Brca1	717.8264194	0.832077404	0.009995482	0.068385843	NOT CHANGE	690.2021291	1.223963376	0.246012509	0.447288693	NOT CHANGE
Brca2	1754.67552	0.463796061	0.076051207	0.223969936	NOT CHANGE	2258.095868	1.495767486	0.130079157	0.299556569	NOT CHANGE
Brcc3	35.05193414	1.424092962	0.017794524	0.096634034	NOT CHANGE	35.529258	1.875234514	NA	NA	NOT CHANGE
Brd1	616.0574336	1.282770451	0.003463091	0.036385541	UP	2535.089579	4.050975076	0.000103323	0.002111876	UP
Brd2	2039.637892	0.50193856	0.382182232	0.593589934	NOT CHANGE	6736.672423	3.162061875	NA	NA	NOT CHANGE
Brd3	648.048388	0.829237352	0.0367427	0.147477733	NOT CHANGE	536.1994885	0.899668276	0.398309702	0.608856547	NOT CHANGE
Brd4	1547.655412	0.700524989	0.070988443	0.215686364	NOT CHANGE	3821.83838	2.824480729	0.009478221	0.056520724	NOT CHANGE
Brd7	1136.507956	0.894964849	0.03946477	0.154080551	NOT CHANGE	4615.97091	3.753188065	0.001659482	0.016717439	UP
Brd8	2580.583883	0.344061178	0.385711267	0.596640848	NOT CHANGE	4019.773089	1.768607314	0.069284837	0.202850041	NOT CHANGE
Brd9	337.0997226	0.518772554	0.247164125	0.457337964	NOT CHANGE	276.0534774	0.569488472	0.555047771	0.738276075	NOT CHANGE
Brdt	26821.63971	0.189083288	0.488958107	0.683952933	NOT CHANGE	23647.37183	0.437504333	0.675212211	0.819417393	NOT CHANGE
Brf1	152.367061	0.267460717	0.548048628	0.727833788	NOT CHANGE	83.77344135	-0.955729729	0.48819446	0.68659678	NOT CHANGE
Brf2	5544.858385	-0.964393923	0.099851828	0.263777379	NOT CHANGE	2984.287399	-6.020094301	7.87E-06	0.00027039	DOWN
Bri3	774.14465	-1.680783084	0.010400188	0.069802289	NOT CHANGE	664.3862555	-1.302090776	0.327521	0.538153513	NOT CHANGE
Bri3bp	35.03148034	-0.384027784	0.42954231	0.635958088	NOT CHANGE	33.89858125	0.191633967	0.8996779	0.950958986	NOT CHANGE
Bricd5	5.349152236	0.057747773	0.974142266	0.98778365	NOT CHANGE	15.06332486	2.628664961	NA	NA	NOT CHANGE
Brinp2	395.9268781	0.07294617	0.827597017	0.908356381	NOT CHANGE	185.0963664	-2.3506679	0.14435115	0.319897505	NOT CHANGE
Brip1	480.1291723	-0.084175034	0.805091944	0.895095998	NOT CHANGE	3461.471086	4.042408827	0.001745429	0.017264348	UP
Brix1	1538.15977	-0.363073535	0.273376461	0.485438902	NOT CHANGE	2251.422954	1.168092799	0.226165762	0.423460801	NOT CHANGE
Brk1	2085.3258	-0.991274408	0.006067795	0.051122129	NOT CHANGE	1574.301437	-1.266502211	0.331712926	0.542387712	NOT CHANGE
Brms1	6455.772578	-0.199483441	0.745908362	0.861406279	NOT CHANGE	2880.021306	-4.595523791	1.73E-05	0.000513691	DOWN
Brms1l	304.3996605	0.488648606	0.146899835	0.33263526	NOT CHANGE	506.4802929	1.989340983	0.063011335	0.190722077	NOT CHANGE
Brox	57.77123776	1.157104187	0.059890155	0.195205236	NOT CHANGE	127.832344	2.984553863	NA	NA	NOT CHANGE
Brpf1	746.5105534	0.539046949	0.070222007	0.214183516	NOT CHANGE	643.0183676	0.707087522	0.478998941	0.679526391	NOT CHANGE
Brpf3	611.8457062	0.242139783	0.508955365	0.698250275	NOT CHANGE	352.1957842	-0.824699758	0.420820527	0.627517361	NOT CHANGE
Brs3	0.171421268	-1.056985448	0.795608205	NA	NOT CHANGE	1.545569895	3.31442285	0.395628139	NA	NOT CHANGE
Brsk1	520.5248298	0.439436578	0.38475578	0.596125245	NOT CHANGE	187.5134195	-4.09265277	0.000477925	0.006767784	DOWN
Brsk2	117.9468179	0.13381404	0.790571093	0.887198657	NOT CHANGE	45.16761919	-7.936992445	2.09E-06	9.47E-05	DOWN
Brwd1	3086.096626	0.926252143	0.038484347	0.15186242	NOT CHANGE	4663.986287	2.158681518	0.036605195	0.13459673	NOT CHANGE
Brwd3	270.4160035	1.145057147	0.000622527	0.013783331	UP	251.7609735	1.449437323	0.247737453	0.449199632	NOT CHANGE
Bscl2	3409.114441	-0.402701617	0.230117976	0.437363181	NOT CHANGE	1795.415647	-2.703985434	0.007642691	0.048800962	DOWN
Bsdc1	773.6604107	0.741327208	0.053968429	0.183772515	NOT CHANGE	402.7086016	-0.447107574	0.726075349	0.85197575	NOT CHANGE
Bsg	3924.90837	-0.67131448	0.082212124	0.234471709	NOT CHANGE	4353.457881	0.324759587	0.752439872	0.868305625	NOT CHANGE
Bsn	16.2346918	1.954765066	0.005218073	0.046582868	UP	2.659060465	-4.799555559	0.091437691	0.240696118	NOT CHANGE
Bspry	115.6014214	-0.039698781	0.911971292	0.954774233	NOT CHANGE	85.61063488	-0.270326449	0.831686749	0.91395655	NOT CHANGE
Bst2	491.5562573	-0.254495963	0.653863283	0.801532992	NOT CHANGE	417.2335078	-0.090168791	NA	NA	NOT CHANGE
Btaf1	129.3255557	0.626901668	0.264139596	0.47489116	NOT CHANGE	364.6753098	2.986579731	0.013016424	0.068605848	NOT CHANGE
Btbd1	299.2607011	-0.613853099	0.153561852	0.342227161	NOT CHANGE	308.1732684	0.168476519	0.902017497	0.952294683	NOT CHANGE
Btbd10	6802.084037	1.09504279	0.000157386	0.005778984	UP	5048.40052	0.927627087	0.365481639	0.577740278	NOT CHANGE
Btbd11	25.4392194	1.579313173	0.068368686	0.210951159	NOT CHANGE	9.036343452	-0.339310311	0.837420893	0.917262804	NOT CHANGE
Btbd16	0.429643913	2.227902219	0.577757201	NA	NOT CHANGE	0.75876321	3.403446471	0.391904508	NA	NOT CHANGE
Btbd17	0	NA	NA	NA	NOT CHANGE	2.493079117	5.089884921	0.161276384	0.342787477	NOT CHANGE
Btbd18	0.881567546	-3.343385562	0.398185872	NA	NOT CHANGE	0.826131356	-1.976164977	0.616800022	NA	NOT CHANGE
Btbd19	257.1027997	0.072407957	0.899917409	0.94863815	NOT CHANGE	123.3538925	-2.141418579	0.114040278	0.276750658	NOT CHANGE
Btbd2	238.3997623	0.055103077	0.897785145	0.947914644	NOT CHANGE	125.1557646	-1.576263352	0.241696814	0.442366535	NOT CHANGE
Btbd3	99.24479298	0.458555971	0.212174206	0.414958993	NOT CHANGE	118.5597126	1.343923718	0.348334958	0.559331213	NOT CHANGE
Btbd6	32.12781396	1.368762904	0.123505913	0.300160598	NOT CHANGE	46.68342283	2.458957916	NA	NA	NOT CHANGE
Btbd7	319.3137317	0.313486759	0.425456054	0.632282764	NOT CHANGE	482.8744042	1.688488801	0.090196926	0.238934639	NOT CHANGE
Btbd8	149.2079637	0.46976668	0.163439441	0.355375987	NOT CHANGE	72.78786957	-1.137149102	NA	NA	NOT CHANGE
Btbd9	1998.794468	0.442359232	0.151424719	0.339590662	NOT CHANGE	778.5134274	-2.787578575	0.047059057	0.158733362	NOT CHANGE
Btd	184.5446234	-0.150619736	0.739094591	0.857073332	NOT CHANGE	143.694329	-0.234550436	0.851881417	0.924965904	NOT CHANGE
Btf3	5146.470442	-1.018802287	0.001311631	0.021359555	DOWN	4243.969609	-0.898679801	0.347616115	0.55855071	NOT CHANGE
Btf3l4	3374.727083	-0.831254731	0.001964956	0.02648144	NOT CHANGE	3634.247958	0.135171769	0.893320634	0.946933498	NOT CHANGE
Btg1	1156.710817	-1.764050958	0.001075631	0.018959407	DOWN	1922.790368	0.750724267	0.453619523	0.657866196	NOT CHANGE
Btg2	199.3276686	0.998203311	0.031655676	0.134622042	NOT CHANGE	1251.94898	4.488135132	0.000452754	0.006513362	UP
Btg3	36.86109417	-1.114008812	0.270569535	0.482116186	NOT CHANGE	125.3274078	2.376653619	0.091209841	0.240407661	NOT CHANGE
Btg4	40877.33657	-0.557257478	0.038314115	0.15149229	NOT CHANGE	45447.27942	0.412065316	0.672165425	0.818412906	NOT CHANGE
Btla	12.9699068	-0.486495089	0.474991899	0.672332018	NOT CHANGE	17.68511601	0.945196107	NA	NA	NOT CHANGE
Btn3a2	0	NA	NA	NA	NOT CHANGE	1.772362268	4.601871031	0.210629341	NA	NOT CHANGE
Btnl2	2.433926914	1.876707244	0.44680693	NA	NOT CHANGE	0.857111842	0.198935952	0.9594454	NA	NOT CHANGE
Btnl3	92.58340154	-0.117515263	0.893733979	0.945542598	NOT CHANGE	38.57393269	-8.657879786	7.54E-07	4.31E-05	DOWN
Btnl5	0	NA	NA	NA	NOT CHANGE	1.734315908	4.570119655	0.245825632	NA	NOT CHANGE
Btnl7	0.159156552	0.866567904	0.831818793	NA	NOT CHANGE	61.68888768	9.702807366	5.57E-07	3.36E-05	UP
Btrc	547.8106388	0.514117964	0.43829815	0.642357999	NOT CHANGE	262.3748972	-1.150218976	0.345381256	0.556612619	NOT CHANGE
Bub1	859.3340658	-1.30744768	0.020956535	0.106177662	NOT CHANGE	579.822007	-2.459682724	0.01788406	0.084677566	NOT CHANGE
Bub1b	10516.30134	0.638947188	0.173964221	0.368330125	NOT CHANGE	8822.730325	0.745344307	0.438650589	0.644492991	NOT CHANGE
Bub3	6429.140826	-0.711923689	0.22656917	0.432538207	NOT CHANGE	4804.792108	-0.9953934	0.292847699	0.500653562	NOT CHANGE
Bud13	1275.523409	0.399630356	0.503667676	0.693863862	NOT CHANGE	768.9375309	-0.430439492	0.704651054	0.837693343	NOT CHANGE
Bud23	117.3286146	-0.634892332	0.212187899	0.414958993	NOT CHANGE	88.13867896	-0.877253748	0.52557712	0.716107506	NOT CHANGE
Bud31	2766.31487	-1.60637228	0.014671411	0.085332937	NOT CHANGE	1883.166896	-2.956785379	0.034999738	0.130899892	NOT CHANGE
Bves	110.9013369	-0.228349732	0.533344056	0.71719446	NOT CHANGE	58.47808136	-2.180552167	0.149189504	0.326137778	NOT CHANGE
Bysl	1226.027803	-0.032564084	0.963530493	0.982227722	NOT CHANGE	555.3935549	-3.076463046	0.026736125	0.110347448	NOT CHANGE
Bzw1	338.6492521	-0.009837173	0.978066729	0.989067857	NOT CHANGE	2274.850128	3.969441586	0.001560562	0.015975788	UP
Bzw2	1258.356869	-0.034625474	0.904361122	0.9510352	NOT CHANGE	3082.394521	2.332684683	0.023571403	0.101365482	NOT CHANGE
C10H5orf58	2207.948002	-1.879053015	0.020618048	0.105138702	NOT CHANGE	3189.940118	0.371903827	0.72756232	0.852922839	NOT CHANGE
C17h6orf52	355.5676568	-1.195169534	0.031991249	0.135447146	NOT CHANGE	216.5399143	-3.453831245	0.007195103	0.046774576	DOWN
C1d	767.5897025	-1.262815269	0.022927219	0.111928947	NOT CHANGE	730.538572	-0.551452312	0.595440941	0.76843072	NOT CHANGE
C1galt1	723.7143472	-0.769213316	0.016986949	0.093799325	NOT CHANGE	805.8346938	0.270521929	0.826565943	0.911824661	NOT CHANGE
C1galt1c1	615.2673058	-0.780260197	0.264058727	0.47485442	NOT CHANGE	499.640741	-0.730281418	NA	NA	NOT CHANGE
C1qa	37.47765268	4.167673272	0.000207527	0.006898351	UP	1.966086679	-2.93262918	0.373223859	NA	NOT CHANGE
C1qb	32.78703471	4.367541547	4.90E-05	0.002638384	UP	1.850660941	-1.025344799	0.713167672	NA	NOT CHANGE
C1qbp	2678.845227	-0.724272391	0.297610965	0.511783889	NOT CHANGE	2137.205375	-0.746642282	0.510267628	0.703869931	NOT CHANGE
C1ql4	27.42233377	-0.106431	0.904973575	0.951123961	NOT CHANGE	11.60826413	-5.257826182	0.003917951	0.030623824	DOWN
C1qtnf1	53.77634449	0.00101858	0.998020068	0.99854185	NOT CHANGE	45.415588	0.162479306	0.90727148	0.955091616	NOT CHANGE
C1qtnf12	2.739225983	0.487559287	0.762934276	NA	NOT CHANGE	5.568922031	2.376676021	0.337150036	0.548100026	NOT CHANGE
C1qtnf2	92.08793414	0.521009917	0.439886817	0.643521219	NOT CHANGE	38.47475022	-1.848597754	0.176472836	0.363052311	NOT CHANGE
C1qtnf4	5.633430073	-0.413111805	0.706290887	0.837935885	NOT CHANGE	7.602120159	1.005747324	0.58223017	0.758974095	NOT CHANGE
C1r	38.19024159	2.764584054	0.000263265	0.008087128	UP	201.1365874	5.647733409	8.65E-05	0.00183792	UP
C1rl	52.80161563	-0.807238893	0.191351336	0.389587251	NOT CHANGE	28.78142221	-3.767365093	0.01736988	0.083294891	NOT CHANGE
C1s	22.31322801	3.479533798	0.000131802	0.005177766	UP	253.8316592	7.420964927	8.26E-07	4.64E-05	UP
C2	87.19668304	0.185741377	0.770631914	0.875134439	NOT CHANGE	84.80217779	0.668881535	0.677140143	0.820552659	NOT CHANGE
C2cd2	332.9810181	-0.603421761	0.239509261	0.448987693	NOT CHANGE	172.5172602	-3.775839798	0.002757466	0.024148962	DOWN
C2cd2l	19.6056574	0.812250405	0.340222679	0.551788859	NOT CHANGE	13.76513747	0.524877562	0.735477344	0.857473245	NOT CHANGE
C2cd3	606.8636672	0.669892477	0.04383498	0.163444802	NOT CHANGE	737.8977774	1.549338439	0.117348348	0.281251593	NOT CHANGE
C2cd4a	0	NA	NA	NA	NOT CHANGE	0.118854823	1.364818249	0.737252168	NA	NOT CHANGE
C2cd4c	221.7061905	-0.873963832	0.048986814	0.173842352	NOT CHANGE	135.9858617	-2.462070081	0.062135477	0.189433674	NOT CHANGE
C2cd5	1378.043859	0.876890708	0.011649815	0.073962523	NOT CHANGE	1101.586216	0.870353904	0.498297948	0.695507071	NOT CHANGE
C2cd6	6.178532103	-1.720372992	0.191139085	0.389429534	NOT CHANGE	5.207510956	-1.351725987	0.52991914	0.719302854	NOT CHANGE
C3	90.34117201	-0.135510221	0.840529876	0.915649201	NOT CHANGE	48.3951305	-1.829497011	NA	NA	NOT CHANGE
C3ar1	374.0609628	0.075560131	0.867374671	0.930590349	NOT CHANGE	146.618819	-8.735886105	2.69E-09	4.31E-07	DOWN
C4b	11.53954833	2.592634203	0.034928173	0.143175585	NOT CHANGE	16.80004032	3.575933206	NA	NA	NOT CHANGE
C4bpa	0.644201522	-2.899041558	0.449622558	NA	NOT CHANGE	0.732848841	-0.833220727	0.831924656	NA	NOT CHANGE
C4bpb	152.2741326	-1.197348016	0.019924388	0.103052936	NOT CHANGE	88.86669224	-4.352916666	0.000363089	0.005556553	DOWN
C5ar2	4.571640167	2.996840477	0.07408493	0.220982756	NOT CHANGE	6.589765464	3.933314966	0.137896951	0.310701901	NOT CHANGE
C7	4.897125702	0.96211933	0.51260804	0.701491194	NOT CHANGE	1.847467377	-1.748529295	0.526832536	NA	NOT CHANGE
C8a	7.174058414	-0.456367745	0.753706195	0.864943803	NOT CHANGE	3.344351188	-5.128434153	0.056687679	0.178842697	NOT CHANGE
C8g	18.69133064	-0.207953245	0.749013625	0.86296497	NOT CHANGE	11.51294369	-1.18537949	0.52681342	0.716796032	NOT CHANGE
C9	26.70925749	-0.711194126	0.339370082	0.550896376	NOT CHANGE	15.28871605	-2.687421746	0.119839767	0.284607586	NOT CHANGE
Ca11	54.72091754	-0.644618783	0.32623446	0.539069548	NOT CHANGE	30.69903996	-2.686024147	0.052772062	0.171216656	NOT CHANGE
Ca12	8.587983621	-0.777540734	0.472609807	0.670239358	NOT CHANGE	6.910288636	-0.705609286	0.694904148	0.831961426	NOT CHANGE
Ca13	0.66671232	0.023591529	0.994174303	NA	NOT CHANGE	0.477398385	0.150533927	0.96992579	NA	NOT CHANGE
Ca14	1.1925764	-2.610960314	0.345618639	NA	NOT CHANGE	2.01808061	0.577717004	0.857828228	NA	NOT CHANGE
Ca3	9.883287632	5.754045661	0.004243116	0.041248758	UP	0.598046457	1.792145507	0.654298165	NA	NOT CHANGE
Ca4	3.323802244	0.566452802	0.662330524	0.807185198	NOT CHANGE	1.074079777	-3.491346728	0.375551431	NA	NOT CHANGE
Ca5a	2.590513382	0.294755902	0.827422253	NA	NOT CHANGE	7.50321745	2.8342635	0.081910161	0.22463818	NOT CHANGE
Ca5b	76.19803486	-1.789176598	0.000581606	0.013136918	DOWN	55.54816691	-2.470800738	0.064137225	0.19286176	NOT CHANGE
Ca6	143.0463171	-0.55264173	0.119344483	0.293961758	NOT CHANGE	86.32351351	-1.895740087	0.155165345	0.334833418	NOT CHANGE
Ca8	232.3288723	0.046595672	0.955113059	0.978112876	NOT CHANGE	91.17449855	-9.898713732	NA	NA	NOT CHANGE
Ca9	37.10950562	-0.2084173	0.855635315	0.923766173	NOT CHANGE	30.60519169	-0.090363442	NA	NA	NOT CHANGE
Caap1	619.2809407	0.287029279	0.608958286	0.772793218	NOT CHANGE	444.5081821	-0.019009632	0.985738135	0.992222161	NOT CHANGE
Cab39	389.8686906	-1.124086269	0.064647962	0.204637073	NOT CHANGE	370.1487573	-0.465020552	0.700519927	0.834991116	NOT CHANGE
Cab39l	756.5978638	-0.909381158	0.155784549	0.344826474	NOT CHANGE	468.6103491	-2.433008789	0.043483315	0.150134032	NOT CHANGE
Cabcoco1	537.7252995	-0.921700278	0.23100482	0.438196058	NOT CHANGE	292.6494025	-4.771401988	0.000172338	0.003131672	DOWN
Cabin1	386.1352037	0.102054811	0.769561781	0.874815801	NOT CHANGE	686.3367412	1.845453785	0.122789764	0.28937961	NOT CHANGE
Cables1	940.6177605	0.110465342	0.782439656	0.882720841	NOT CHANGE	886.2772059	0.520947263	0.604076159	0.774410274	NOT CHANGE
Cables2	197.3819512	0.148797689	0.655619598	0.80265134	NOT CHANGE	487.9021761	2.456501939	0.013309592	0.069490205	NOT CHANGE
Cabp1	37.26547969	-0.649393425	0.357535458	0.570251816	NOT CHANGE	22.95995268	-1.891429487	0.268160531	0.473066518	NOT CHANGE
Cabp2	0.33057782	-0.095204768	0.981385608	NA	NOT CHANGE	0.13643822	-0.597752928	0.883533721	NA	NOT CHANGE
Cabp7	6.137551184	-0.488293358	0.624639273	0.783709628	NOT CHANGE	3.116423701	-3.256441867	0.165621743	0.348191638	NOT CHANGE
Cabyr	8.989137119	-0.963748162	0.295997576	0.510057053	NOT CHANGE	64.02692185	3.640987031	0.007362501	0.047594446	UP
Cacfd1	66.75387683	0.254284935	0.658030051	0.804065544	NOT CHANGE	40.17288508	-0.627507329	0.673348827	0.819076006	NOT CHANGE
Cachd1	148.7378113	0.297898022	0.646116201	0.796262432	NOT CHANGE	70.7618392	-1.623075355	0.185243549	0.373538169	NOT CHANGE
Cacna1a	6.566656216	-0.890379043	0.357737011	0.570301678	NOT CHANGE	3.41830273	-5.162329353	0.050418945	0.166188601	NOT CHANGE
Cacna1b	9.822798294	-0.231822397	0.783921905	0.883808941	NOT CHANGE	12.7438919	0.999055315	0.60824742	0.777929064	NOT CHANGE
Cacna1c	1.183708405	-3.770902353	0.131720564	NA	NOT CHANGE	6.097482869	2.412635607	0.163301089	0.345298354	NOT CHANGE
Cacna1d	71.54887293	-0.022138556	0.959575214	0.980733163	NOT CHANGE	70.40979746	0.5273501	0.698548544	0.833948799	NOT CHANGE
Cacna1e	94.85753723	0.004032346	0.993701496	0.996379135	NOT CHANGE	50.35590757	-1.604981963	0.229980188	0.428130691	NOT CHANGE
Cacna1g	150.5171326	-0.243162717	0.665020334	0.809138274	NOT CHANGE	69.26824915	-4.033094183	0.001146696	0.013003837	DOWN
Cacna1h	197.4574923	0.206637444	0.563701417	0.740327861	NOT CHANGE	886.4313777	3.464723015	0.012457432	0.066887117	NOT CHANGE
Cacna2d1	85.03906759	-0.134716447	0.80469882	0.895059338	NOT CHANGE	93.3364321	0.699333566	0.609398514	0.778728901	NOT CHANGE
Cacna2d2	92.89799971	0.673303596	0.252405623	0.462991336	NOT CHANGE	66.23946563	0.392380039	0.780222034	0.884207421	NOT CHANGE
Cacna2d3	28.3236772	0.523381447	0.355591599	0.568166157	NOT CHANGE	25.45644974	0.803068804	NA	NA	NOT CHANGE
Cacna2d4	160.2482358	0.574174364	0.297732491	0.511861453	NOT CHANGE	51.75171998	-9.08165865	1.33E-07	1.11E-05	DOWN
Cacnb2	96.63895347	-0.873957763	0.018581036	0.098656982	NOT CHANGE	65.79467039	-1.669689926	0.228857125	0.426655423	NOT CHANGE
Cacnb3	198.1584203	0.083698308	0.8652979	0.929478844	NOT CHANGE	112.3872276	-1.112588946	0.385578539	0.596771325	NOT CHANGE
Cacng1	12.85201889	0.137916028	0.863798641	0.928687527	NOT CHANGE	13.17403411	0.776122924	0.626941122	0.789466791	NOT CHANGE
Cacng4	0.494626614	0.818466585	0.839313683	NA	NOT CHANGE	0.143547322	-0.597752928	0.883533721	NA	NOT CHANGE
Cacng5	520.6438669	0.172409907	0.592925884	0.760551995	NOT CHANGE	303.9635494	-0.870771223	0.405915173	0.615931485	NOT CHANGE
Cacng7	11.12187656	-0.454445026	0.529125916	0.714029492	NOT CHANGE	5.166662805	-5.75698814	0.014507444	0.073785635	NOT CHANGE
Cactin	525.3620508	0.667299199	0.311977542	0.524833751	NOT CHANGE	178.6416891	-3.343396403	0.012984582	0.068605848	NOT CHANGE
Cacul1	297.6003805	-0.255024842	0.416520057	0.623639509	NOT CHANGE	207.842063	-0.730573466	0.602544136	0.77320175	NOT CHANGE
Cacybp	1177.487443	-0.549424451	0.031773825	0.134953126	NOT CHANGE	2759.935766	1.970055778	0.081139791	0.223642364	NOT CHANGE
Cad	497.9555265	-0.127206559	0.807089166	0.896288694	NOT CHANGE	255.1257834	-2.169781817	0.128311984	0.296911703	NOT CHANGE
Cadm1	140.2873034	1.260294431	0.000692128	0.014763921	UP	37.75946146	-2.811494972	0.028889463	0.115346349	NOT CHANGE
Cadm3	367.6560541	-1.339654953	2.95E-05	0.001839986	DOWN	225.6100586	-3.877586288	0.00511271	0.036802645	DOWN
Cadm4	0.621899337	1.317449067	0.683941845	NA	NOT CHANGE	0.262402146	0.403045858	0.921078559	NA	NOT CHANGE
Cadps	25.9422002	-0.415754618	0.509945067	0.699347269	NOT CHANGE	12.00411662	-6.018842545	0.001484421	0.01545567	DOWN
Cadps2	426.7811802	-0.741282741	0.02366752	0.113882939	NOT CHANGE	285.8380155	-1.572674579	0.221479519	0.417488023	NOT CHANGE
Cage1	525.9295011	0.053979571	0.902145782	0.949794942	NOT CHANGE	230.6534072	-3.109036237	0.017553098	0.083820434	NOT CHANGE
Calb2	117.0856667	0.187543665	0.574313628	0.747668159	NOT CHANGE	45.16400786	-4.930773493	0.000962359	0.011331097	DOWN
Calca	1.329246048	1.569593954	0.494986158	NA	NOT CHANGE	0.267717999	-1.487277353	0.712667798	NA	NOT CHANGE
Calcoco1	140.8655129	-0.400059772	0.403150779	0.612036246	NOT CHANGE	93.12190272	-1.154833676	0.404657094	0.61481557	NOT CHANGE
Cald1	38.38792618	3.163709271	1.47E-05	0.001135962	UP	515.6892628	7.368982318	3.70E-11	1.67E-08	UP
Calhm2	345.5578108	-0.069095498	0.898723075	0.948177935	NOT CHANGE	1037.917803	2.655564447	NA	NA	NOT CHANGE
Calhm4	145.8215757	0.047646886	0.906505124	0.951750025	NOT CHANGE	67.09201927	-2.551893084	0.121360958	0.287083748	NOT CHANGE
Calm1	16551.49149	-0.665532915	0.009487882	0.066163283	NOT CHANGE	34396.16244	1.689958151	0.095171958	0.246252567	NOT CHANGE
Calm2	10467.70183	-0.942772159	0.196660737	0.395239828	NOT CHANGE	7967.298318	-1.175203592	0.236061156	0.435598546	NOT CHANGE
Calm3	220.0163283	0.03458305	0.926754528	0.963957113	NOT CHANGE	547.0761874	2.399103043	0.060073024	0.185141571	NOT CHANGE
Calml3	56.04659397	2.982917738	0.000525536	0.012264945	UP	601.6406936	6.879900852	1.58E-05	0.000482914	UP
Calml4	120.0260414	-0.870000691	0.087522129	0.243347122	NOT CHANGE	62.0327647	-9.343310801	5.17E-08	4.93E-06	DOWN
Caln1	469.2571013	-0.085056519	0.8519418	0.922082278	NOT CHANGE	272.3064075	-1.307512161	0.326692427	0.537012705	NOT CHANGE
Calr	1609.87178	-0.064716026	0.845763305	0.91903352	NOT CHANGE	2619.75268	1.569377619	0.13004874	0.299544016	NOT CHANGE
Calr3	95.69637112	-0.455904966	0.466671628	0.66512406	NOT CHANGE	52.36530728	-2.433086541	0.075555163	0.214123495	NOT CHANGE
Calr4	100.2672559	0.184323409	0.712058142	0.841780266	NOT CHANGE	70.99491186	-0.162935295	0.910631353	0.956630626	NOT CHANGE
Calu	3975.005858	0.436889977	0.172055259	0.365937927	NOT CHANGE	3796.98389	0.849848443	0.436506152	0.642400294	NOT CHANGE
Caly	2.79123032	-0.1477364	0.928973739	NA	NOT CHANGE	1.280302646	-2.608221562	0.445329894	NA	NOT CHANGE
Camk1	1954.775334	0.181726042	0.565043757	0.741064262	NOT CHANGE	1306.101305	-0.364115873	0.759670922	0.871530153	NOT CHANGE
Camk1d	295.040725	0.533182279	0.077324704	0.226267257	NOT CHANGE	208.9195635	0.209941967	0.861412587	0.930460581	NOT CHANGE
Camk1g	722.7493583	-0.501349859	0.230214943	0.43739876	NOT CHANGE	445.103182	-1.692539749	NA	NA	NOT CHANGE
Camk2a	161.2471419	0.25311519	0.501366864	0.692403145	NOT CHANGE	59.72984508	-6.20461366	2.37E-06	0.000104573	DOWN
Camk2b	1.247656993	2.576327683	0.256279924	NA	NOT CHANGE	10.12735247	6.120292506	NA	NA	NOT CHANGE
Camk2d	26.65619848	-0.627028116	0.379424944	0.59112549	NOT CHANGE	14.10356108	-3.404402885	0.027430815	0.11209636	NOT CHANGE
Camk2g	1824.867945	0.543986764	0.17860738	0.374081374	NOT CHANGE	1171.718149	-0.047349759	0.964148927	0.982825729	NOT CHANGE
Camk2n1	0.629271811	-0.236859319	0.952335007	NA	NOT CHANGE	0.27287644	-1.512087065	0.707940303	NA	NOT CHANGE
Camk4	2.49460053	-1.044035061	0.538932183	NA	NOT CHANGE	5.256897837	1.579901526	0.492579739	0.690497922	NOT CHANGE
Camkk1	169.8324132	1.135795758	0.00147531	0.022771117	UP	61.37283745	-1.177827686	0.383793841	0.595314609	NOT CHANGE
Camkk2	935.8024426	-0.315459268	0.232201598	0.439656906	NOT CHANGE	417.3840366	-8.276630405	2.08E-09	3.65E-07	DOWN
Camkmt	124.7835106	0.44311427	0.587973599	0.757428053	NOT CHANGE	62.41304457	-1.0532964	0.405747298	0.615832522	NOT CHANGE
Camkv	6.248251145	-0.739538733	0.582300748	0.753525969	NOT CHANGE	3.639283766	-3.037073307	0.177999658	0.364546228	NOT CHANGE
Camlg	15.01763653	0.291872154	0.721993075	0.84729034	NOT CHANGE	44.1364122	2.832814998	NA	NA	NOT CHANGE
Camp	9.938717354	-3.00851432	0.001399172	0.022305961	DOWN	7.219481024	-5.278388298	0.011067617	0.062283897	NOT CHANGE
Camsap1	5041.056056	0.332809734	0.206940658	0.408634588	NOT CHANGE	9951.607499	2.187787793	0.04572507	0.15529711	NOT CHANGE
Camsap2	570.9317348	0.876747358	0.030386611	0.131564008	NOT CHANGE	352.9127016	0.248696339	0.840392966	0.918476481	NOT CHANGE
Camsap3	940.0291503	-0.253698619	0.583196549	0.754087161	NOT CHANGE	1335.068533	1.172297625	0.351873577	0.563246791	NOT CHANGE
Camta1	656.1229918	0.093170925	0.723345924	0.847869268	NOT CHANGE	1432.215048	2.208173357	0.036516173	0.134434195	NOT CHANGE
Camta2	424.0915961	0.109868702	0.743555551	0.859864483	NOT CHANGE	616.6048812	1.466010013	0.182892405	0.370761936	NOT CHANGE
Cand1	423.2926118	0.016274572	0.961671276	0.981295825	NOT CHANGE	398.107333	0.440430291	0.724570748	0.850792703	NOT CHANGE
Cand2	139.7546353	-0.383012254	0.343119216	0.554855749	NOT CHANGE	79.91050433	-1.931320886	0.14320264	0.318351913	NOT CHANGE
Cant1	550.2865687	0.460993904	0.134641769	0.315270257	NOT CHANGE	234.7473274	-1.921579308	0.126516741	0.294237701	NOT CHANGE
Canx	1226.636055	1.080979865	0.010913287	0.071974753	NOT CHANGE	1565.263548	1.982561886	0.1427825	0.317771182	NOT CHANGE
Cap1	869.0655054	0.489204465	0.334163728	0.545961604	NOT CHANGE	439.9162392	-0.95273104	0.354091392	0.565697539	NOT CHANGE
Cap2	4.086870094	0.573328015	0.628065654	0.785998298	NOT CHANGE	1.537403154	-2.125725384	0.468929543	NA	NOT CHANGE
Capg	700.0637392	0.053378164	0.938131203	0.969766618	NOT CHANGE	368.6123751	-1.560629127	0.182892509	0.370761936	NOT CHANGE
Capn1	972.6681519	1.044252053	0.001322472	0.021483892	UP	1878.749988	2.670223605	NA	NA	NOT CHANGE
Capn10	586.8726225	-0.157928682	0.622163609	0.782362124	NOT CHANGE	355.9034786	-1.201287563	0.255955005	0.458282069	NOT CHANGE
Capn11	0.155962671	-1.056985448	0.795608205	NA	NOT CHANGE	0.449354909	1.432163563	0.721250576	NA	NOT CHANGE
Capn12	285.036154	-0.034080998	0.912926623	0.955061698	NOT CHANGE	195.547229	-0.526276522	0.70825526	0.83985438	NOT CHANGE
Capn15	129.6397671	-0.889183666	0.067607781	0.209977513	NOT CHANGE	86.39899568	-1.832979445	0.223545885	0.420194819	NOT CHANGE
Capn2	13.91819659	3.050086979	0.002170801	0.028069546	UP	119.5641706	6.624986291	6.22E-07	3.73E-05	UP
Capn3	3.059200214	1.001967046	0.566197376	NA	NOT CHANGE	1.230122382	-2.001946513	0.569818189	NA	NOT CHANGE
Capn5	42.12108831	1.94843367	0.001115968	0.019454099	UP	48.6464585	2.593176333	0.07846586	0.219141851	NOT CHANGE
Capn6	343.6436351	0.351946385	0.43719599	0.641654399	NOT CHANGE	190.0534079	-0.803789531	0.579595783	0.757144641	NOT CHANGE
Capn7	467.2081823	-0.078717077	0.782491376	0.882720841	NOT CHANGE	921.110339	1.91977003	0.064187521	0.192916303	NOT CHANGE
Capn8	29.43434991	-0.393932404	0.486916628	0.682682255	NOT CHANGE	13.53166091	-6.192973195	0.000920129	0.010930399	DOWN
Capn9	24.63272816	-0.964400151	0.313617865	0.526733316	NOT CHANGE	13.10097327	-7.099404532	0.000309492	0.004918262	DOWN
Capns1	1200.191202	0.269034594	0.483911416	0.680466028	NOT CHANGE	438.8328869	-6.990789121	1.25E-09	2.64E-07	DOWN
Capns2	24.93775332	-0.619464466	0.529591908	0.714476333	NOT CHANGE	13.0557183	-3.662940822	0.040853117	0.144333244	NOT CHANGE
Caprin1	535.0264163	0.674784282	0.046559003	0.169281196	NOT CHANGE	545.2555631	1.19808261	0.225472463	0.422558359	NOT CHANGE
Caprin2	625.7194152	0.286959487	0.327600498	0.540343312	NOT CHANGE	283.2201046	-1.979694461	0.122321373	0.288672665	NOT CHANGE
Capza1	742.6776537	-0.000786632	0.998773522	0.999041035	NOT CHANGE	473.9523654	-0.756073148	0.577017308	0.755703769	NOT CHANGE
Capza2	2464.856151	-0.290778252	0.68535885	0.823783504	NOT CHANGE	1799.206546	-0.610407564	0.542674277	0.728626451	NOT CHANGE
Capzb	616.8889764	0.073798175	0.837578442	0.913622735	NOT CHANGE	359.4998277	-1.019484083	NA	NA	NOT CHANGE
Car1	0.159156552	0.866567904	0.831818793	NA	NOT CHANGE	3.57702656	5.608380083	0.087752446	0.234750022	NOT CHANGE
Car10	159.204923	-1.088394531	0.004426997	0.042360034	DOWN	107.4679482	-2.049986211	0.121009588	0.286568312	NOT CHANGE
Car2	20.77384073	1.851350328	0.009082612	0.064444208	NOT CHANGE	13.0565456	1.407069075	0.402681448	0.61257411	NOT CHANGE
Car7	17.72880463	-0.353091652	0.661839831	0.806796355	NOT CHANGE	7.926160561	-6.375339962	0.002968531	0.025405694	DOWN
Card10	49.14248532	0.430972012	0.399302496	0.608400223	NOT CHANGE	28.78143463	-0.468726181	NA	NA	NOT CHANGE
Card11	139.7951575	2.781486057	0.000271223	0.008257518	UP	14.34068012	-6.238035681	0.000703578	0.009042212	DOWN
Card14	3.008356975	-0.882991462	0.628603623	NA	NOT CHANGE	10.03096126	2.446566422	0.209922201	0.405383321	NOT CHANGE
Card19	1179.710123	-1.341461825	0.000315057	0.008922828	DOWN	1267.016183	-0.208840834	0.868530231	0.933413541	NOT CHANGE
Card6	3.868453973	4.365457986	0.018016281	0.097121167	NOT CHANGE	9.809547722	6.075236172	0.011630551	0.06427607	NOT CHANGE
Card9	3.512863596	2.086347266	0.135998239	0.317187485	NOT CHANGE	0.943027737	-1.375955961	0.723170597	NA	NOT CHANGE
Carf	130.0446579	-0.602714156	0.204501006	0.405550774	NOT CHANGE	77.25698978	-2.108414573	0.149801229	0.326843998	NOT CHANGE
Carhsp1	1472.798838	-0.720983151	0.108141853	0.277044993	NOT CHANGE	2755.866138	1.458200095	0.169119367	0.353325224	NOT CHANGE
Carm1	158.3911833	-0.782411582	0.016676439	0.092618925	NOT CHANGE	107.8245594	-1.548119598	NA	NA	NOT CHANGE
Carmil1	765.4455218	0.186956059	0.558131684	0.735971261	NOT CHANGE	1326.073061	1.852690276	0.058260059	0.182032342	NOT CHANGE
Carmil2	63.43193524	0.278778134	0.614742757	0.776822373	NOT CHANGE	501.4514854	4.378877562	NA	NA	NOT CHANGE
Carmil3	3.457155607	1.681622181	0.193667462	0.392017124	NOT CHANGE	2.673029566	1.6610547	0.543634949	0.72942654	NOT CHANGE
Carnmt1	180.2773465	-2.169993133	2.04E-07	5.05E-05	DOWN	171.3616204	-1.153091907	0.245631828	0.447015276	NOT CHANGE
Carns1	5.616945185	-0.302266565	0.788619909	0.886048167	NOT CHANGE	2.509553001	-4.714004335	0.108543668	0.267633977	NOT CHANGE
Cars	28.61860301	0.544742969	0.426385691	0.633103825	NOT CHANGE	50.90877233	2.15643699	0.154837523	0.334547199	NOT CHANGE
Cars2	36.7229452	0.034409381	0.954205917	0.97763231	NOT CHANGE	14.57049578	-7.253278875	0.00016681	0.003055556	DOWN
Casc3	271.1223586	0.946059975	0.02556464	0.119076466	NOT CHANGE	482.8137669	2.456712468	0.053542842	0.173342422	NOT CHANGE
Casd1	16.03267893	1.621286474	0.114476141	0.286739017	NOT CHANGE	48.06796773	3.824856518	0.011968591	0.065411741	NOT CHANGE
Cask	58.80210715	0.438225514	0.367448747	0.579849618	NOT CHANGE	24.54850424	-2.092527079	0.215982182	0.411556861	NOT CHANGE
Caskin1	16.61004653	0.36032269	0.586116262	0.75584466	NOT CHANGE	12.35408207	0.192746236	0.910784435	0.956630626	NOT CHANGE
Caskin2	36.55093261	1.732087421	0.000768594	0.01543741	UP	19.32873597	0.90913525	NA	NA	NOT CHANGE
Casp1	26.88512963	-1.658470806	0.033798694	0.140532407	NOT CHANGE	16.28077431	-7.413453824	0.000124383	0.002442468	DOWN
Casp16	1.596611394	0.045642455	0.985661114	NA	NOT CHANGE	0.620853384	-2.707396019	0.494593921	NA	NOT CHANGE
Casp2	113.8189107	0.906374096	0.021785184	0.108718656	NOT CHANGE	122.3395926	1.514979471	0.304881744	0.514193304	NOT CHANGE
Casp3	725.7874696	0.498664761	0.21980469	0.423913648	NOT CHANGE	414.7033543	-0.476216688	0.654915825	0.807608815	NOT CHANGE
Casp4	2.989587866	1.351164503	0.34627178	NA	NOT CHANGE	6.500918993	3.124994766	0.169780998	0.354143327	NOT CHANGE
Casp6	119.7061842	0.124198921	0.757014337	0.866823152	NOT CHANGE	74.95844927	-0.651311635	0.63775107	0.797471322	NOT CHANGE
Casp7	4.124797329	1.964401894	0.2119078	0.414653359	NOT CHANGE	5.668935231	2.904505655	0.212122632	0.407618936	NOT CHANGE
Casp8	179.9535763	-0.378760538	0.536858964	0.720253718	NOT CHANGE	104.779314	-1.802845245	0.174517966	0.360181453	NOT CHANGE
Casp8ap2	1286.854367	1.019829755	0.007755092	0.058377349	NOT CHANGE	2197.956706	2.447667374	0.029248976	0.116124822	NOT CHANGE
Casp9	40.97198676	-1.41602682	0.055397837	0.186701491	NOT CHANGE	42.49018599	-0.344031243	NA	NA	NOT CHANGE
Cass4	0.837410433	-0.644612569	0.803150639	NA	NOT CHANGE	1.170028531	0.93612296	0.809223132	NA	NOT CHANGE
Cast	48.00438867	1.968315821	0.000865292	0.016451649	UP	101.8448268	3.587067942	0.010352237	0.059485701	NOT CHANGE
Castor1	80.54038578	-0.442206378	0.234324406	0.442425615	NOT CHANGE	44.55812239	-2.295919803	0.081751276	0.224553986	NOT CHANGE
Castor2	93.10177291	0.262535998	0.610480651	0.77391869	NOT CHANGE	41.64354657	-2.136369142	0.116494321	0.280212282	NOT CHANGE
Casz1	52.80327456	0.446406929	0.422685057	0.630193548	NOT CHANGE	33.28813408	-0.197745159	0.894663082	0.947829373	NOT CHANGE
Cat	28.04041516	2.857143578	8.53E-06	0.000788646	UP	68.19712234	4.572691221	NA	NA	NOT CHANGE
Catsper2	92.56265207	-0.195598783	0.692570639	0.828807958	NOT CHANGE	41.25469939	-4.469634321	0.000751494	0.009521041	DOWN
Catsper3	650.3893281	-3.11235059	3.13E-07	6.26E-05	DOWN	477.2846884	-5.50441142	0.000146535	0.002786248	DOWN
Catsperb	7.342057685	-1.441904786	0.224095962	0.42940774	NOT CHANGE	7.11722666	-0.56211459	0.783337684	0.885730424	NOT CHANGE
Catsperd	171.3993543	-0.026105912	0.957622711	0.979673735	NOT CHANGE	75.15226561	-3.555905927	0.02445859	0.104246596	NOT CHANGE
Catspere	11.40755376	-1.11788365	0.23141001	0.438778272	NOT CHANGE	9.24135127	-1.03342898	0.592400346	0.765989799	NOT CHANGE
Catsperg	75.8805118	-1.395490084	0.002128658	0.027778875	DOWN	54.1069476	-2.137222567	0.156308369	0.336271797	NOT CHANGE
Catsperz	0.698604718	-1.641737632	0.669345552	NA	NOT CHANGE	0.430641967	-2.164609299	0.587436176	NA	NOT CHANGE
Cav1	11.93691514	2.448605537	0.016449686	0.091893241	NOT CHANGE	15.04190404	3.194430277	NA	NA	NOT CHANGE
Cav2	1.448088291	3.974351846	0.194257814	NA	NOT CHANGE	5.942741157	6.335676129	0.0308091	0.120484871	NOT CHANGE
Cavin2	40.91604927	0.765547398	0.111418508	0.282191555	NOT CHANGE	32.4435083	0.745545627	0.572820997	0.752019512	NOT CHANGE
Cavin3	52.46867736	2.903475005	0.005759679	0.049478453	UP	25.52171151	2.059176037	NA	NA	NOT CHANGE
Cbarp	4.165972524	4.479478387	0.091507718	0.249860767	NOT CHANGE	0.449354909	1.432163563	0.721250576	NA	NOT CHANGE
Cbfa2t2	513.2997068	0.413306757	0.183095955	0.379448238	NOT CHANGE	487.3256096	0.813305914	0.409769852	0.619196308	NOT CHANGE
Cbfa2t3	1884.170805	0.846533107	0.005867692	0.050091953	NOT CHANGE	1947.600111	1.380918419	0.219754445	0.415617761	NOT CHANGE
Cbfb	188.1810677	2.083651744	0.001846774	0.025636662	UP	550.5671255	4.174542202	3.77E-05	0.00096538	UP
Cbl	153.5290045	0.90651766	0.082904781	0.235630308	NOT CHANGE	109.9452355	0.650859809	0.647902431	0.803332725	NOT CHANGE
Cblb	536.8485854	1.085934197	0.026687185	0.122222744	NOT CHANGE	1419.08077	3.215056595	0.001247364	0.013730157	UP
Cbll1	17361.04635	-0.106451813	0.765483704	0.87266438	NOT CHANGE	15565.64766	0.212629749	0.828498541	0.912622165	NOT CHANGE
Cbln1	127.1378474	1.049694887	0.048031754	0.172225209	NOT CHANGE	268.6975843	2.824458838	0.02060622	0.092735718	NOT CHANGE
Cbln4	1.816106812	-0.841251154	0.630913345	NA	NOT CHANGE	1.467347734	-0.672172506	0.835010792	NA	NOT CHANGE
Cbr1	172.3356992	-0.815954269	0.032446366	0.136682867	NOT CHANGE	358.8017435	1.62324161	0.227916358	0.425543177	NOT CHANGE
Cbr4	281.6744372	-0.860803745	0.051726781	0.179469557	NOT CHANGE	145.7376799	-9.600041222	2.23E-09	3.72E-07	DOWN
Cbs	1.6145586	3.024768595	0.247428754	NA	NOT CHANGE	0.124170677	-0.597752928	0.883533721	NA	NOT CHANGE
Cbwd1	328.2087026	-0.197024241	0.757943806	0.867433316	NOT CHANGE	205.637074	-1.103135336	0.302605672	0.511288953	NOT CHANGE
Cbx1	759.4017584	0.092854234	0.773827425	0.87709428	NOT CHANGE	757.2963343	0.650842259	0.513922335	0.706329069	NOT CHANGE
Cbx2	3996.958137	0.985585543	0.000765728	0.01543741	NOT CHANGE	4264.880675	1.566698642	0.133422713	0.304625254	NOT CHANGE
Cbx3	81.27356411	1.270230707	0.026805642	0.122473158	NOT CHANGE	268.1634696	3.707058354	0.009048527	0.054719874	NOT CHANGE
Cbx5	324.7562687	-0.010093117	0.977571738	0.988895287	NOT CHANGE	1030.823624	2.786523394	0.010526078	0.060163707	NOT CHANGE
Cbx6	24.18357089	3.492028569	0.004322953	0.041812476	UP	290.1592112	7.515984814	NA	NA	NOT CHANGE
Cbx8	37.67772361	0.593144052	0.221645201	0.426235877	NOT CHANGE	16.65498025	-1.345258136	0.358565444	0.571012947	NOT CHANGE
Cby1	57.67017535	0.284528735	0.650494591	0.799671978	NOT CHANGE	43.09540323	0.101561063	0.93600135	0.968784006	NOT CHANGE
Cby2	6.976728201	-0.932164574	0.314610225	0.527408155	NOT CHANGE	4.319418629	-2.361503574	0.292830089	0.500653562	NOT CHANGE
Cby3	1258.096044	-0.619652299	0.20148467	0.402068918	NOT CHANGE	774.4731759	-1.885964805	0.19358357	0.383909809	NOT CHANGE
Cc2d1a	249.9248085	0.441622251	0.294578691	0.508658952	NOT CHANGE	127.0731888	-1.005247863	0.466248368	0.66908927	NOT CHANGE
Cc2d1b	132.5250748	0.071472211	0.818860641	0.903505243	NOT CHANGE	80.95011366	-0.821658586	0.513641115	0.706160891	NOT CHANGE
Cc2d2a	337.5482498	0.950220771	0.068374883	0.210951159	NOT CHANGE	377.3934082	1.623866584	0.117503168	0.28140446	NOT CHANGE
Ccar1	2540.863079	0.806201415	0.014610912	0.085284436	NOT CHANGE	1857.709555	0.592825788	0.560534111	0.742551425	NOT CHANGE
Ccar2	130.7697856	0.647070542	0.042286924	0.159931008	NOT CHANGE	160.040453	1.543633164	0.249918653	0.451236669	NOT CHANGE
Ccbe1	651.3395093	0.328612248	0.349164959	0.561250315	NOT CHANGE	277.5272356	-2.324305119	0.053876759	0.173848412	NOT CHANGE
Ccdc102a	21.32952796	-0.02654586	0.973463113	0.987469443	NOT CHANGE	23.58017065	0.802242845	NA	NA	NOT CHANGE
Ccdc106	174.9199755	-0.125082196	0.82234161	0.905477103	NOT CHANGE	80.55580232	-3.281522002	0.040370047	0.143429025	NOT CHANGE
Ccdc107	175.2739593	0.354554172	0.502154616	0.692629123	NOT CHANGE	222.6739705	1.390313909	0.245623099	0.447015276	NOT CHANGE
Ccdc112	340.3477734	0.72119599	0.308980656	0.522449314	NOT CHANGE	565.2624485	2.165840559	0.030449304	0.119428163	NOT CHANGE
Ccdc113	21.0612131	-0.649717726	0.377650879	0.589446775	NOT CHANGE	13.18904915	-1.80628632	0.319306594	0.528419382	NOT CHANGE
Ccdc115	1023.783791	-0.238487458	0.656628978	0.803379468	NOT CHANGE	484.4734327	-3.453528894	0.025738597	0.107674927	NOT CHANGE
Ccdc116	21.23200602	1.791762322	0.012270161	0.07631317	NOT CHANGE	13.70300496	1.37882119	NA	NA	NOT CHANGE
Ccdc117	6607.874484	0.697818675	0.184672269	0.380990868	NOT CHANGE	3978.569901	-0.04661975	0.96231403	0.982004709	NOT CHANGE
Ccdc12	3140.342295	-0.324991732	0.343621662	0.55540007	NOT CHANGE	4441.598598	1.121720416	0.246411571	0.44767505	NOT CHANGE
Ccdc120	1485.413247	-0.178773782	0.502968547	0.693257193	NOT CHANGE	1105.546009	-0.422105923	0.705856284	0.838501356	NOT CHANGE
Ccdc122	3.996861877	-1.346711476	0.359448225	0.572348558	NOT CHANGE	4.777676892	0.16906974	0.941134642	0.971114918	NOT CHANGE
Ccdc124	5507.93563	-0.398298132	0.4191532	0.626461705	NOT CHANGE	4244.984638	-0.531895426	0.634838814	0.794741912	NOT CHANGE
Ccdc125	19.93844762	0.0584887	0.931585744	0.96650578	NOT CHANGE	7.994341809	-5.381178835	0.007858664	0.049835225	DOWN
Ccdc126	33.57750617	-1.936877241	0.00297751	0.033631306	DOWN	23.50955223	-3.193177492	0.022642337	0.09860717	NOT CHANGE
Ccdc127	128.6674514	-0.192086806	0.64128338	0.793316222	NOT CHANGE	681.0347363	3.503906804	0.004661879	0.034505385	UP
Ccdc130	1474.171712	-0.111120924	0.786780306	0.885615408	NOT CHANGE	693.8067752	-2.942860722	0.00489424	0.035696714	DOWN
Ccdc134	11.2153163	2.525329314	0.029502198	0.129512962	NOT CHANGE	78.46103522	5.859225771	0.000102819	0.002105162	UP
Ccdc136	1303.325436	0.561312147	0.042151827	0.159784814	NOT CHANGE	1161.321105	0.807454677	0.435670489	0.641558573	NOT CHANGE
Ccdc137	198.2144256	0.84767712	0.091145598	0.249537365	NOT CHANGE	259.7775246	1.835874928	0.181717588	0.369408272	NOT CHANGE
Ccdc138	17.88205685	0.401723683	0.617888537	0.779033867	NOT CHANGE	7.627983373	-2.052701606	0.302039793	0.510620464	NOT CHANGE
Ccdc14	184.1419244	0.472552446	0.263892076	0.474755655	NOT CHANGE	156.2193845	0.611314801	0.632461266	0.79279589	NOT CHANGE
Ccdc141	362.5427491	0.108012705	0.771095064	0.875134439	NOT CHANGE	161.771015	-2.68626453	0.040188033	0.143073262	NOT CHANGE
Ccdc146	48.90021528	0.236142297	0.660159222	0.80585866	NOT CHANGE	29.54092535	-0.614958409	0.664754401	0.813220179	NOT CHANGE
Ccdc148	6.010519045	0.3016418	0.78005946	0.880937155	NOT CHANGE	2.148159554	-4.491350172	0.144721563	NA	NOT CHANGE
Ccdc149	355.314405	0.497050139	0.112298878	0.283519745	NOT CHANGE	121.2543406	-5.188098634	1.62E-05	0.000489435	DOWN
Ccdc15	217.2788153	0.262486949	0.533345119	0.71719446	NOT CHANGE	90.43809965	-2.764853751	0.03645349	0.134327079	NOT CHANGE
Ccdc150	222.3067701	-0.416525491	0.332418387	0.544585633	NOT CHANGE	895.8457417	2.966062769	0.022231457	0.097449194	NOT CHANGE
Ccdc152	331.4009579	-0.520320717	0.170542206	0.364011362	NOT CHANGE	264.7383538	-0.53061814	0.687010535	0.827087337	NOT CHANGE
Ccdc158	600.7937699	-1.820215908	0.00055899	0.012787208	DOWN	426.5490595	-2.896761788	0.023547437	0.101298728	NOT CHANGE
Ccdc159	16.3373922	-0.06275839	0.924242043	0.962550095	NOT CHANGE	11.05593227	-0.5842233	0.737280236	0.858441944	NOT CHANGE
Ccdc162	482.874062	-0.762604594	0.062920054	0.200836989	NOT CHANGE	244.6447321	-7.771304386	2.05E-08	2.23E-06	DOWN
Ccdc163	448.888731	-1.591305579	0.035254709	0.143797225	NOT CHANGE	273.1057217	-6.609997512	4.61E-06	0.00017365	DOWN
Ccdc167	73.31351509	-0.926159656	0.02965583	0.12995404	NOT CHANGE	50.61376722	-1.651907234	0.236047995	0.435598546	NOT CHANGE
Ccdc168	0	NA	NA	NA	NOT CHANGE	1.300736931	4.162230003	0.291742494	NA	NOT CHANGE
Ccdc17	118.892986	-0.250599388	0.551965598	0.730972467	NOT CHANGE	55.43185209	-3.790173364	0.003168615	0.026641234	DOWN
Ccdc171	408.8347219	0.675739738	0.071597711	0.216799941	NOT CHANGE	267.9842315	0.173972736	0.872285069	0.93530163	NOT CHANGE
Ccdc172	150.1234265	-0.614323556	0.064784739	0.2047797	NOT CHANGE	97.46618742	-1.547079744	0.248391249	0.449569799	NOT CHANGE
Ccdc173	19.51445146	-0.574422435	0.365143314	0.577383779	NOT CHANGE	34.2425435	1.422437019	0.278128172	0.484074017	NOT CHANGE
Ccdc174	813.7051002	-0.024160689	0.950838885	0.976414908	NOT CHANGE	2471.930599	2.704959047	NA	NA	NOT CHANGE
Ccdc175	305.5123222	-1.114966929	0.034081074	0.141016345	NOT CHANGE	205.6014784	-2.131237461	0.085913962	0.232004439	NOT CHANGE
Ccdc177	30.22475041	-0.042521208	0.942231078	0.9715639	NOT CHANGE	15.74861862	-1.790332341	0.310988089	0.520758562	NOT CHANGE
Ccdc178	131.6676053	-1.032737611	0.107959502	0.276809235	NOT CHANGE	91.67719966	-1.728858916	0.176068022	0.362468107	NOT CHANGE
Ccdc18	184.3071663	0.478076928	0.239776189	0.449362314	NOT CHANGE	465.351421	2.70695779	0.020370481	0.092124023	NOT CHANGE
Ccdc181	325.4426579	0.542741006	0.17639417	0.371463551	NOT CHANGE	249.2795857	0.431264784	0.70417905	0.837420978	NOT CHANGE
Ccdc186	21174.13835	1.213277042	0.005223012	0.046582868	UP	15787.54323	1.064017068	0.279452928	0.485712911	NOT CHANGE
Ccdc189	52.98634532	-0.441881602	0.30766782	0.521034647	NOT CHANGE	24.6319365	-7.025689891	5.39E-05	0.00127281	DOWN
Ccdc191	163.6983712	0.494305981	0.168344778	0.361413323	NOT CHANGE	158.4287601	0.937402425	0.483245963	0.682505117	NOT CHANGE
Ccdc22	200.1568913	0.379724779	0.502113273	0.692629123	NOT CHANGE	82.94992447	-2.381840389	0.125980135	0.293944306	NOT CHANGE
Ccdc24	2.898049113	2.882520918	0.128030219	NA	NOT CHANGE	0.689527943	-0.449459316	0.910745041	NA	NOT CHANGE
Ccdc25	4488.834962	0.612383287	0.110940658	0.281642334	NOT CHANGE	10904.42961	2.73630695	0.005889824	0.040605236	UP
Ccdc28a	14.23400933	0.170993263	0.871260186	0.932439561	NOT CHANGE	14.75101378	0.8160629	0.609830475	0.778888866	NOT CHANGE
Ccdc28b	540.2173526	-1.711310048	0.006275812	0.051882709	NOT CHANGE	352.6999224	-3.989250984	0.005790514	0.040112346	DOWN
Ccdc3	398.3438449	-0.038049734	0.900074305	0.94865424	NOT CHANGE	220.2907074	-1.458482134	0.254315664	0.456368431	NOT CHANGE
Ccdc30	9.02252217	6.60811402	0.091133223	0.249537365	NOT CHANGE	0.75876321	3.403446471	0.391904508	NA	NOT CHANGE
Ccdc32	7.168909564	2.56180459	0.142538786	0.326226267	NOT CHANGE	27.11398164	4.969468086	NA	NA	NOT CHANGE
Ccdc33	4727.039261	-0.938538561	0.243250466	0.453273507	NOT CHANGE	2582.552917	-4.754921882	1.10E-05	0.000351464	DOWN
Ccdc34	441.7361637	0.198623447	0.762876325	0.870929883	NOT CHANGE	882.065041	2.12187361	0.083384077	0.22696056	NOT CHANGE
Ccdc39	463.3098221	0.233370532	0.510305132	0.699697804	NOT CHANGE	928.2896967	2.151486438	0.059443249	0.184251728	NOT CHANGE
Ccdc40	15.60306006	-0.422340767	0.510461679	0.699769203	NOT CHANGE	7.1803348	-6.231973795	0.004253923	0.032384881	DOWN
Ccdc43	11300.13836	0.11030195	0.787402492	0.885779106	NOT CHANGE	12191.55273	0.847786175	0.404914285	0.61487933	NOT CHANGE
Ccdc47	3448.266215	0.485247233	0.137613929	0.319591993	NOT CHANGE	2402.593236	0.120906878	0.931017305	0.967045764	NOT CHANGE
Ccdc50	2346.812142	0.199783338	0.65141783	0.800182858	NOT CHANGE	3966.630067	1.819367057	0.091725824	0.241290602	NOT CHANGE
Ccdc51	12.27857269	-0.373149744	0.72829181	0.850361465	NOT CHANGE	10.33556695	-0.204359868	0.918034761	0.960512174	NOT CHANGE
Ccdc57	105.3683578	-0.9338337	0.013503556	0.080811684	NOT CHANGE	62.80569894	-2.885083623	0.07579794	0.214385592	NOT CHANGE
Ccdc59	252.8601219	-0.981854933	0.003512681	0.036717991	NOT CHANGE	229.4765025	-0.503267391	0.69090723	0.829164885	NOT CHANGE
Ccdc6	5286.64985	0.482560868	0.297585804	0.511783889	NOT CHANGE	18869.52587	3.27218803	0.001441876	0.015242163	UP
Ccdc60	1.756819943	-2.309523137	0.263948292	NA	NOT CHANGE	2.040873321	-0.366513409	0.899067103	NA	NOT CHANGE
Ccdc61	445.9224126	-0.501642244	0.464989684	0.663860365	NOT CHANGE	612.0613533	0.94220149	0.469489711	0.672071139	NOT CHANGE
Ccdc62	967.2282584	-0.328955187	0.311071367	0.524230977	NOT CHANGE	2495.341396	2.25889588	NA	NA	NOT CHANGE
Ccdc63	10.55700011	0.612323095	0.578887213	0.751067614	NOT CHANGE	3.453547632	-4.194956739	0.088449909	0.235984435	NOT CHANGE
Ccdc65	589.9422771	-0.497260584	0.476438823	0.673743743	NOT CHANGE	336.7158656	-2.204136089	0.030474381	0.11948746	NOT CHANGE
Ccdc66	1032.967176	0.443272267	0.102640889	0.268299051	NOT CHANGE	1700.248118	1.942401606	0.078133159	0.218568814	NOT CHANGE
Ccdc68	4.542077551	-1.193963866	0.274218116	0.48648204	NOT CHANGE	2.534889788	-4.730414696	0.10127309	0.25585903	NOT CHANGE
Ccdc69	10829.21242	-0.236162321	0.470170103	0.66805709	NOT CHANGE	7397.530069	-0.79626205	0.404667324	0.61481557	NOT CHANGE
Ccdc7	5.996192134	-1.929734222	0.065348523	0.205810233	NOT CHANGE	10.46935354	0.82755591	0.612676148	0.780763507	NOT CHANGE
Ccdc71	70.26124532	-0.093922094	0.852167148	0.922238098	NOT CHANGE	42.39770224	-1.108321441	0.445348665	0.650522168	NOT CHANGE
Ccdc71l	42.15808876	-1.472566238	0.003831552	0.038708497	DOWN	78.97612387	1.12791381	0.426115992	0.632182939	NOT CHANGE
Ccdc73	266.3891997	-0.574900715	0.186065972	0.38276102	NOT CHANGE	720.1232633	2.213356591	0.073280564	0.209954056	NOT CHANGE
Ccdc74a	12.75105275	-1.759751066	0.114859069	0.287305476	NOT CHANGE	35.48358118	1.798414003	0.117419464	0.281365834	NOT CHANGE
Ccdc77	170.5163495	0.411464114	0.252380588	0.462991336	NOT CHANGE	157.1384541	0.75235041	0.558486963	0.74082107	NOT CHANGE
Ccdc8	12.06827489	3.490384394	0.014899141	0.086066791	NOT CHANGE	7.675406433	3.149710076	0.179043252	0.365468779	NOT CHANGE
Ccdc80	233.8599933	0.514251396	0.34239415	0.554089968	NOT CHANGE	82.14473443	-3.907940937	0.013782572	0.071173484	NOT CHANGE
Ccdc82	146.5641687	0.343350962	0.508503324	0.697985802	NOT CHANGE	206.3583407	1.576132394	0.243414308	0.444382968	NOT CHANGE
Ccdc85b	22.03082058	2.753837905	0.013371469	0.080448149	NOT CHANGE	5.490913197	0.531855715	0.776148891	0.881756879	NOT CHANGE
Ccdc85c	656.2370406	0.93015561	0.033593571	0.139931431	NOT CHANGE	366.4222782	0.03022086	0.983950376	0.991560063	NOT CHANGE
Ccdc86	2133.928434	-0.081912283	0.807132887	0.896288694	NOT CHANGE	1159.887183	-1.645872679	0.219790373	0.415617761	NOT CHANGE
Ccdc87	7.02392054	-0.721470491	0.394016122	0.603444826	NOT CHANGE	6.883932448	-0.013534354	0.99431251	0.996832053	NOT CHANGE
Ccdc88a	54.34464558	2.127798572	0.006920226	0.05488653	NOT CHANGE	65.90605137	2.837051794	0.049613745	0.164075445	NOT CHANGE
Ccdc88c	31.91478201	1.246065592	0.030379285	0.131564008	NOT CHANGE	36.80550827	1.94064665	0.204722379	0.398937649	NOT CHANGE
Ccdc9	408.6216362	0.085764949	0.860200732	0.926251256	NOT CHANGE	181.2542896	-2.814418947	0.032569383	0.124965609	NOT CHANGE
Ccdc90b	2097.998085	-0.927533847	0.005933901	0.050470186	NOT CHANGE	4476.017782	1.614333939	0.149304849	0.326295006	NOT CHANGE
Ccdc91	314.9086287	-0.410187553	0.456975544	0.656621438	NOT CHANGE	211.526921	-1.121260197	0.351983719	0.56330541	NOT CHANGE
Ccdc92	1832.669993	-1.526960524	0.006173147	0.051491366	NOT CHANGE	1138.051898	-4.562060832	0.00038444	0.005794605	DOWN
Ccdc93	260.6790995	0.274576794	0.374856094	0.587524539	NOT CHANGE	507.2707462	2.125630335	0.111399521	0.272436088	NOT CHANGE
Ccdc96	54.51175499	0.03519465	0.943743664	0.972192412	NOT CHANGE	22.77444509	-3.992850869	0.005068484	0.036582289	DOWN
Ccdc97	1234.503201	-0.056171872	0.900769621	0.949088394	NOT CHANGE	610.745237	-2.245313692	0.070539998	0.205326789	NOT CHANGE
Ccer2	38.90683058	0.904029657	0.129436923	0.308015721	NOT CHANGE	20.00583198	-0.215844476	0.873662403	0.935675574	NOT CHANGE
Cchcr1	34.3941325	1.149559257	0.028234647	0.125637824	NOT CHANGE	11.28643209	-1.597569257	0.305089276	0.514396082	NOT CHANGE
Ccl2	2715.915345	-1.468018788	0.043008726	0.161595283	NOT CHANGE	1604.900526	-8.277285073	3.27E-08	3.27E-06	DOWN
Ccl26	11.75992873	0.10120783	0.911767903	0.954744221	NOT CHANGE	4.529185137	-5.567766017	0.02224202	0.097449194	NOT CHANGE
Ccl27	12.67942433	-1.711198438	0.033844509	0.140568069	NOT CHANGE	18.79111212	0.513507908	0.737444082	0.858441944	NOT CHANGE
Ccl7	128.8725111	0.079806882	0.933357679	0.967220505	NOT CHANGE	54.39109718	-3.556384889	0.023593125	0.101422542	NOT CHANGE
Ccl9	0.508992572	2.450029216	0.539061194	NA	NOT CHANGE	0	NA	NA	NA	NOT CHANGE
Ccm2	842.7227479	-1.449186413	0.01204375	0.075568182	NOT CHANGE	563.1909677	-2.824777636	0.00953496	0.056637812	NOT CHANGE
Ccm2l	11.16969079	1.123119354	0.151108718	0.339354969	NOT CHANGE	15.49190197	2.187009174	NA	NA	NOT CHANGE
Ccn1	1.920837512	0.865351608	0.623714256	NA	NOT CHANGE	159.7206252	8.179143116	NA	NA	NOT CHANGE
Ccn2	29.93336236	1.211014905	0.23022534	0.43739876	NOT CHANGE	313.6872006	5.407794258	NA	NA	NOT CHANGE
Ccn3	5.397923745	2.898203342	0.058312582	0.192319805	NOT CHANGE	183.1243732	8.490942527	2.77E-06	0.000117491	UP
Ccn5	2.549567287	0.576359421	0.692165301	NA	NOT CHANGE	1.051587675	-1.518718752	0.678414619	NA	NOT CHANGE
Ccn6	2.198179395	0.682228573	0.77911224	NA	NOT CHANGE	0.678983321	-2.828604099	0.474966074	NA	NOT CHANGE
Ccna1	136.3282408	0.284453461	0.600087845	0.76501492	NOT CHANGE	62.91583452	-1.83547528	NA	NA	NOT CHANGE
Ccna2	6230.236106	-0.750434364	0.166943128	0.359660685	NOT CHANGE	7944.214304	0.620073208	0.575487435	0.754337413	NOT CHANGE
Ccnb1	33962.99397	0.294648934	0.447316933	0.649308132	NOT CHANGE	33726.16247	0.814548119	0.438307093	0.644067177	NOT CHANGE
Ccnb1ip1	188.1185528	-0.860459064	0.229170045	0.436136087	NOT CHANGE	97.22084251	-9.991427112	2.64E-09	4.28E-07	DOWN
Ccnb2	24151.56605	-0.620200273	0.138596933	0.320885676	NOT CHANGE	17672.14191	-0.980110139	0.364990515	0.577192066	NOT CHANGE
Ccnb3	2002.61867	-0.610195772	0.248207377	0.458591423	NOT CHANGE	3731.263466	1.510191043	0.175457024	0.361520414	NOT CHANGE
Ccnc	1312.055914	-1.202058017	0.067638503	0.209985025	NOT CHANGE	777.5844512	-4.018276628	0.003063378	0.025932067	DOWN
Ccnd1	25.16906252	2.220061076	0.004949381	0.045226406	UP	22.05035228	2.391242471	0.117505946	0.28140446	NOT CHANGE
Ccnd2	141.1184321	1.243382059	0.167468459	0.360328859	NOT CHANGE	84.22853165	0.605623779	NA	NA	NOT CHANGE
Ccnd3	325.72162	-0.720056184	0.129566183	0.308015721	NOT CHANGE	201.064585	-2.092411858	0.122427527	0.288866364	NOT CHANGE
Ccndbp1	6211.160393	-0.115387452	0.722867157	0.847711846	NOT CHANGE	7022.02815	0.77472718	0.424390013	0.630822874	NOT CHANGE
Ccne1	1061.325939	0.398978498	0.505036272	0.694820365	NOT CHANGE	666.4081072	-0.292206749	0.822627845	0.909568667	NOT CHANGE
Ccne2	2224.547757	-0.599265785	0.159085982	0.349420531	NOT CHANGE	2314.753521	0.204411933	0.846065783	0.92131941	NOT CHANGE
Ccnf	1367.551134	0.909132304	0.001262795	0.021082327	NOT CHANGE	470.6006668	-2.088249832	0.107849007	0.266536698	NOT CHANGE
Ccng1	62.76445116	0.948575494	0.025552146	0.119076466	NOT CHANGE	65.39700612	1.491961133	NA	NA	NOT CHANGE
Ccng2	39.3202772	-0.149087426	0.82972095	0.909526238	NOT CHANGE	269.2700251	3.935031204	NA	NA	NOT CHANGE
Ccnh	3012.98497	-1.162783017	0.157501315	0.346976564	NOT CHANGE	1816.559062	-3.501389269	0.000316233	0.004998894	DOWN
Ccni	1965.377889	0.230071618	0.712009191	0.841780266	NOT CHANGE	1060.722932	-1.107281462	0.403975507	0.613919966	NOT CHANGE
Ccnj	218.457274	-0.207446738	0.628482415	0.78617522	NOT CHANGE	357.8882445	1.486251977	0.20420496	0.398188057	NOT CHANGE
Ccnjl	54.58158007	1.328853487	0.071937298	0.217508898	NOT CHANGE	12.4687622	-7.028494401	0.000350746	0.005429998	DOWN
Ccnk	1546.022356	0.105532352	0.773995961	0.87709428	NOT CHANGE	1817.547359	1.02906928	0.342731447	0.553667954	NOT CHANGE
Ccnl1	1739.504176	-0.320643045	0.19003609	0.388045322	NOT CHANGE	1655.236324	0.184858297	0.88090867	0.939980632	NOT CHANGE
Ccnl2	761.8137854	-0.165635554	0.720007791	0.846220773	NOT CHANGE	520.4893544	-0.709901133	0.602222462	0.773121086	NOT CHANGE
Ccno	38908.30736	-1.002460485	0.124905419	0.302027615	NOT CHANGE	22570.33695	-3.570961583	0.000214526	0.003768488	DOWN
Ccnq	15.47570905	1.337997576	0.31151258	0.524696589	NOT CHANGE	56.98391575	3.937665404	0.028000105	0.113533374	NOT CHANGE
Ccnt1	316.4962078	-0.400502128	0.244660762	0.454889046	NOT CHANGE	1203.319693	2.87377509	NA	NA	NOT CHANGE
Ccnt2	278.1126605	0.986298608	0.011477421	0.073389751	NOT CHANGE	231.7190841	1.069914057	0.407332083	0.616720537	NOT CHANGE
Ccny	1202.114006	-0.408011667	0.123182408	0.299646185	NOT CHANGE	575.6251576	-4.379309215	0.000245015	0.00415797	DOWN
Ccnyl1	640.2372005	-1.278107394	0.024691094	0.116841787	NOT CHANGE	4339.332241	3.441852197	0.001311677	0.014213741	UP
Ccp110	385.7432958	0.775620048	0.094874259	0.255203012	NOT CHANGE	1496.357691	3.601220293	0.001035202	0.011985731	UP
Ccpg1	1499.95186	0.779948911	0.029724685	0.130084263	NOT CHANGE	689.5884642	-0.836694136	0.423950487	0.630538979	NOT CHANGE
Ccpg1os	320.9878231	-1.10877974	0.026645673	0.122157917	NOT CHANGE	242.0456507	-1.402347761	0.244793701	0.446222246	NOT CHANGE
Ccr4	538.3025828	0.901739802	0.024415197	0.116063159	NOT CHANGE	208.9377635	-1.367836125	0.285654738	0.492780093	NOT CHANGE
Ccr5	0.508992572	2.450029216	0.539061194	NA	NOT CHANGE	0.402433298	1.490581521	0.713480363	NA	NOT CHANGE
Ccr6	25.0612064	-0.35731705	0.615779313	0.777765385	NOT CHANGE	49.78113927	1.775488113	0.216394567	0.412103334	NOT CHANGE
Ccs	736.1371179	-0.350555577	0.475033308	0.672332018	NOT CHANGE	381.9949668	-2.676161484	0.029509693	0.116850591	NOT CHANGE
Ccsap	1444.991001	-0.455524172	0.166343452	0.359087748	NOT CHANGE	1356.16668	0.030978266	0.974284934	0.986680988	NOT CHANGE
Ccser1	0.429643913	2.227902219	0.577757201	NA	NOT CHANGE	0.804866596	3.33642598	0.401666674	NA	NOT CHANGE
Ccser2	847.4388408	1.24500702	0.011987484	0.075285672	NOT CHANGE	469.5440475	0.410970058	0.75707776	0.870430365	NOT CHANGE
Cct2	4026.798057	-0.203163179	0.659791294	0.805776659	NOT CHANGE	2748.958884	-0.75779981	0.463870424	0.667168227	NOT CHANGE
Cct3	4194.891494	0.12453479	0.790568323	0.887198657	NOT CHANGE	1807.668295	-3.007509896	0.028973027	0.115526215	NOT CHANGE
Cct4	1663.826318	-0.373332225	0.463469894	0.662406347	NOT CHANGE	1257.938852	-0.578662509	0.601225073	0.772168768	NOT CHANGE
Cct5	8234.167758	-0.414325424	0.386227096	0.596895648	NOT CHANGE	6699.678963	-0.36408992	0.757260823	0.87051982	NOT CHANGE
Cct6a	339.5266261	-0.547084119	0.102565206	0.268247463	NOT CHANGE	278.2240597	-0.467452363	0.748558662	0.866242942	NOT CHANGE
Cct6b	4.26773187	-1.847524206	0.15189265	0.340202966	NOT CHANGE	2.786831855	-3.875460371	0.139026536	0.31260127	NOT CHANGE
Cct7	1579.830046	0.171782477	0.6414762	0.793325545	NOT CHANGE	1277.653371	0.194011215	0.852996314	0.925563141	NOT CHANGE
Cct8	2579.211577	-0.475768038	0.402468796	0.611485992	NOT CHANGE	3358.16756	0.841330291	0.462918477	0.666093999	NOT CHANGE
Cct8l1	1.08144824	0.193496934	0.945291791	NA	NOT CHANGE	0.519660066	-1.175014025	0.768152725	NA	NOT CHANGE
Ccz1b	1192.502895	0.322863585	0.323203512	0.536177616	NOT CHANGE	1149.23213	0.769820936	0.436048148	0.641927078	NOT CHANGE
Cd109	0.325626862	-0.095204768	0.981385608	NA	NOT CHANGE	12.00965299	6.370623726	NA	NA	NOT CHANGE
Cd14	14.32971768	4.337505519	0.000140218	0.00532114	UP	86.68124753	7.308203609	1.96E-05	0.000563054	UP
Cd151	476.5145187	0.594688494	0.029028206	0.127947732	NOT CHANGE	410.9868919	0.76798604	0.587953699	0.762706074	NOT CHANGE
Cd164	619.0134881	-0.084878266	0.801673971	0.893594984	NOT CHANGE	546.0240993	0.184158832	0.887417372	0.943151177	NOT CHANGE
Cd164l2	1001.1157	-0.337375761	0.431823273	0.637840527	NOT CHANGE	1021.922526	0.352944928	0.755354696	0.869661802	NOT CHANGE
Cd180	178.6360431	-2.157478639	0.002769664	0.032319179	DOWN	167.6982869	-1.209491446	0.479385225	0.679605488	NOT CHANGE
Cd1d1	18.44313014	-0.526182524	0.487761075	0.683123774	NOT CHANGE	21.80679744	0.606001224	NA	NA	NOT CHANGE
Cd200	23.44677575	2.337309889	0.001323097	0.021483892	UP	76.84172416	4.573052288	0.004289991	0.032494516	UP
Cd209f	34.49640392	0.251265159	0.611557396	0.774912472	NOT CHANGE	13.26933167	-4.089177857	0.018181928	0.085514218	NOT CHANGE
Cd22	166.7012838	-0.113259674	0.768581147	0.874387519	NOT CHANGE	105.4445695	-0.948083092	0.45792529	0.661472144	NOT CHANGE
Cd226	3.156424207	-1.267012451	0.52159861	NA	NOT CHANGE	2.105990198	-2.179572761	0.49704614	NA	NOT CHANGE
Cd24	83.85498918	-0.913202123	0.286320709	0.4994859	NOT CHANGE	117.3867069	0.749318044	0.554546655	0.738042237	NOT CHANGE
Cd244	0.660613605	-0.138804484	0.960052754	NA	NOT CHANGE	0.388380287	-0.615830829	0.878434365	NA	NOT CHANGE
Cd274	143.1606429	-0.037704526	0.93932568	0.970477156	NOT CHANGE	82.74773167	-1.214450243	0.374718011	0.587311129	NOT CHANGE
Cd276	28.78795425	1.389216621	0.051134574	0.178385094	NOT CHANGE	49.38060609	2.752383224	0.082771263	0.226010381	NOT CHANGE
Cd2ap	2079.061508	0.629939578	0.092755493	0.251528862	NOT CHANGE	2342.478732	1.366768382	0.273783277	0.479544584	NOT CHANGE
Cd2bp2	208.0600433	-0.459085944	0.161721084	0.353191154	NOT CHANGE	147.6102125	-0.911933535	0.514021501	0.706329069	NOT CHANGE
Cd300a	33.8829048	1.160456456	0.052822462	0.181298924	NOT CHANGE	13.59380052	-0.657231623	0.722467074	0.849810561	NOT CHANGE
Cd300e	0	NA	NA	NA	NOT CHANGE	0.118854823	1.364818249	0.737252168	NA	NOT CHANGE
Cd300ld	5.338987587	2.059502468	0.090286541	0.247894753	NOT CHANGE	2.047256521	0.429617256	0.894268346	NA	NOT CHANGE
Cd302	16.24140908	1.682841634	0.02972137	0.130084263	NOT CHANGE	18.89739391	2.364690869	NA	NA	NOT CHANGE
Cd320	54.87201056	-0.276678538	0.612620209	0.775584118	NOT CHANGE	69.3055106	0.907442836	NA	NA	NOT CHANGE
Cd33	19.05125617	4.184928196	NA	NA	NOT CHANGE	0.788935793	-3.047622106	0.440604792	NA	NOT CHANGE
Cd36	19.06716517	-2.154280689	0.003784254	0.03839746	DOWN	87.81588179	2.5950096	0.065582729	0.195202575	NOT CHANGE
Cd37	506.5907604	-0.647388179	0.062111466	0.19924454	NOT CHANGE	292.0476569	-2.476134498	0.022705944	0.098812449	NOT CHANGE
Cd38	1.177141697	3.663310732	0.258164395	NA	NOT CHANGE	0.108394744	1.292512865	0.751007825	NA	NOT CHANGE
Cd3d	3222.998647	-1.608734571	0.029826325	0.13027501	NOT CHANGE	2722.082852	-1.33028652	0.195545636	0.386325792	NOT CHANGE
Cd3e	7.317412951	-0.075680077	0.940740907	0.970945263	NOT CHANGE	3.009443488	-4.976925346	0.069829004	0.203995226	NOT CHANGE
Cd3g	1241.157054	-2.01728383	0.00037651	0.01004726	DOWN	816.6266612	-5.477308387	1.51E-05	0.00046366	DOWN
Cd44	6.541347237	1.938310564	0.154095046	0.342882794	NOT CHANGE	14.19247175	3.620144429	0.018622389	0.0867358	NOT CHANGE
Cd46	1.092981231	0.309300798	0.894364911	NA	NOT CHANGE	0.391888676	-2.040198622	0.609751833	NA	NOT CHANGE
Cd47	305.7561577	0.810140782	0.060772659	0.196758417	NOT CHANGE	316.1243265	1.351898087	0.24523384	0.446617428	NOT CHANGE
Cd48	1042.273989	-0.944364471	0.064705173	0.204679454	NOT CHANGE	879.004862	-0.737334643	0.595377175	0.76843072	NOT CHANGE
Cd53	15.22239991	3.41101999	0.027434458	0.123783092	NOT CHANGE	1.960998565	-0.312256121	0.909595786	NA	NOT CHANGE
Cd55	820.6461019	-0.735441159	0.108948127	0.278509083	NOT CHANGE	1478.187991	1.37248438	0.190593413	0.380118091	NOT CHANGE
Cd59	320.4562429	0.248693462	0.402774804	0.611722872	NOT CHANGE	394.7911547	1.240341387	0.28472333	0.49166818	NOT CHANGE
Cd63	280.7460344	2.670470453	6.12E-07	0.000101169	UP	4410.96258	7.161722778	3.49E-09	5.44E-07	UP
Cd68	69.87944577	5.862778497	1.57E-06	0.000208263	UP	6.744365858	2.632770888	0.181534641	0.369098902	NOT CHANGE
Cd70	12.21221053	0.61087147	0.516624864	0.704182609	NOT CHANGE	4.588829771	-2.50894684	0.223475121	0.420127624	NOT CHANGE
Cd72	6.670126651	-0.604484719	0.649970717	0.79942706	NOT CHANGE	3.355862703	-4.151829741	0.094922313	0.246177365	NOT CHANGE
Cd74	159.4997317	3.05587183	9.54E-06	0.000857655	UP	18.36474086	-1.492740771	0.307295254	0.516521219	NOT CHANGE
Cd79a	224.096822	-1.188977197	0.011711948	0.074181208	NOT CHANGE	147.2999071	-2.474675721	0.095101858	0.246177365	NOT CHANGE
Cd80	2.74009686	-0.992894657	0.51012255	NA	NOT CHANGE	1.814023504	-1.831427211	0.502435311	NA	NOT CHANGE
Cd81	10669.46191	-0.993783163	0.05794847	0.191910434	NOT CHANGE	10344.37409	-0.293468153	0.758144738	0.87091603	NOT CHANGE
Cd82	14.10554483	2.18757265	0.007744611	0.058377349	NOT CHANGE	2.171280109	-3.430058844	0.225656137	NA	NOT CHANGE
Cd83	12.4687563	0.96430755	0.183670358	0.380228609	NOT CHANGE	4.859240666	-1.19047838	0.557403021	0.740131844	NOT CHANGE
Cd84	6.659754139	6.165856518	0.001402032	0.022305961	UP	0.402433298	1.490581521	0.713480363	NA	NOT CHANGE
Cd9	11634.00025	-1.357469987	0.003169675	0.034633745	DOWN	8913.793525	-1.609421055	0.104270058	0.260903474	NOT CHANGE
Cd96	7.293937732	-0.828605743	0.327948846	0.540701876	NOT CHANGE	3.749309107	-5.294920257	0.038483368	0.138780718	NOT CHANGE
Cd99	181.0282953	0.875048888	0.162861451	0.354804358	NOT CHANGE	131.1042959	0.64421374	NA	NA	NOT CHANGE
Cda	1407.302554	-1.799577953	0.040918524	0.157106491	NOT CHANGE	879.4990893	-8.305214979	5.93E-09	8.27E-07	DOWN
Cdadc1	963.9747681	-0.636057166	0.05236186	0.180618928	NOT CHANGE	578.4828449	-2.110592185	0.095153782	0.246252567	NOT CHANGE
Cdan1	7.774545095	4.498927575	0.044869395	0.165675417	NOT CHANGE	2.994269829	3.405471762	0.249762011	0.451076576	NOT CHANGE
Cdc123	663.1178635	-0.590287035	0.276024991	0.488200525	NOT CHANGE	407.1211246	-1.86097131	0.162654323	0.344366784	NOT CHANGE
Cdc14a	6.140924184	2.343939029	0.117254127	0.290925693	NOT CHANGE	3.793901221	1.880658541	0.485533523	0.684360839	NOT CHANGE
Cdc14b	99.26053415	-1.910158737	1.77E-06	0.000224564	DOWN	65.48519498	-4.466159143	0.000497971	0.006971589	DOWN
Cdc16	65.84835112	-0.15551899	0.730747264	0.851619624	NOT CHANGE	183.3769046	2.478352703	0.051620861	0.168897487	NOT CHANGE
Cdc20	5773.131342	0.7993246	0.003700658	0.037900618	NOT CHANGE	5685.988025	1.243858877	0.226118107	0.423437654	NOT CHANGE
Cdc23	539.3864697	0.406335629	0.444766287	0.647266614	NOT CHANGE	228.7458251	-2.111669735	0.06579627	0.1954255	NOT CHANGE
Cdc25a	1359.766636	0.522552532	0.24389925	0.45404035	NOT CHANGE	940.8111653	0.137940332	0.887035189	0.943079149	NOT CHANGE
Cdc25b	3270.143809	0.053357771	0.882511998	0.939078116	NOT CHANGE	1524.65518	-2.449293195	0.030319647	0.119108182	NOT CHANGE
Cdc25c	337.5549158	-0.304697924	0.389463777	0.599240194	NOT CHANGE	156.166483	-4.464375993	0.004149229	0.031891383	DOWN
Cdc26	897.8101804	-0.655104199	0.044860919	0.165675417	NOT CHANGE	2349.433443	2.11718143	NA	NA	NOT CHANGE
Cdc27	1901.407197	-0.1603416	0.577388426	0.749776595	NOT CHANGE	5524.177146	2.551479037	0.025126437	0.106038335	NOT CHANGE
Cdc34	809.3985178	-0.550925841	0.238222957	0.447264854	NOT CHANGE	713.9483759	-0.230281834	0.864745993	0.931504064	NOT CHANGE
Cdc37	708.1508976	0.478476858	0.081560262	0.233507432	NOT CHANGE	314.5368454	-1.614523449	0.196697534	0.388154115	NOT CHANGE
Cdc37l1	5431.903909	0.13999297	0.552277308	0.731202492	NOT CHANGE	9087.896538	1.759330868	0.077254647	0.2171957	NOT CHANGE
Cdc40	2772.470839	-0.301859146	0.397777382	0.606974121	NOT CHANGE	4410.078538	1.372949518	0.25528961	0.45743201	NOT CHANGE
Cdc42	7610.022569	-0.363099227	0.335579031	0.547153864	NOT CHANGE	10565.30895	1.055143297	0.287820768	0.495306021	NOT CHANGE
Cdc42bpa	967.5263062	0.325832535	0.408001524	0.616541577	NOT CHANGE	523.8046471	-0.934312033	0.379925983	0.591532825	NOT CHANGE
Cdc42bpb	1930.397208	0.943716545	0.047170973	0.170232314	NOT CHANGE	1125.787555	0.171324701	0.868856382	0.933512929	NOT CHANGE
Cdc42bpg	142.6944546	1.351560857	0.005838631	0.049881681	UP	39.2714345	-2.160608429	0.106811185	0.264667615	NOT CHANGE
Cdc42ep1	15.24466124	3.573915107	6.77E-05	0.00323869	UP	4.19081254	1.79751126	0.39563183	0.606148182	NOT CHANGE
Cdc42ep3	856.9542981	0.094537308	0.783127461	0.883210597	NOT CHANGE	585.2029321	-0.389796491	0.779961395	0.884079057	NOT CHANGE
Cdc42ep4	37.95501831	0.540613538	0.409185778	0.617211201	NOT CHANGE	63.32853735	2.034230841	0.169525217	0.353770306	NOT CHANGE
Cdc42se1	7478.522936	0.766534574	0.075043603	0.22221134	NOT CHANGE	9576.464663	1.726960978	0.094132175	0.244776298	NOT CHANGE
Cdc42se2	7432.269762	0.553542452	0.063888672	0.203034877	NOT CHANGE	4863.233916	0.019511329	0.986844928	0.992969259	NOT CHANGE
Cdc45	2342.346708	0.006694752	0.986387776	0.993806457	NOT CHANGE	3493.420418	1.449315589	0.214573763	0.410075822	NOT CHANGE
Cdc5l	2207.752968	0.718917987	0.053544632	0.183032849	NOT CHANGE	4177.673134	2.391555067	0.016839142	0.081630715	NOT CHANGE
Cdc6	508.402797	0.499456763	0.141349523	0.325123318	NOT CHANGE	850.955029	2.012318724	0.059258669	0.183907272	NOT CHANGE
Cdc7	6186.986037	0.8136028	0.094887618	0.255203012	NOT CHANGE	13507.84796	2.702140909	0.009756255	0.057352057	NOT CHANGE
Cdc73	198.8599596	0.204040368	0.703166525	0.835961907	NOT CHANGE	192.0300197	0.670433893	0.53190168	0.720858055	NOT CHANGE
Cdca2	3203.688697	0.740085168	0.01604978	0.090607147	NOT CHANGE	4685.814604	1.95139079	0.072191088	0.208108765	NOT CHANGE
Cdca3	7764.677568	-0.86379637	0.004665128	0.043671593	NOT CHANGE	7926.682261	-0.039078772	0.967983572	0.984735575	NOT CHANGE
Cdca4	5957.43253	0.170439688	0.674233538	0.81597547	NOT CHANGE	5737.085607	0.633728719	0.538021543	0.725541831	NOT CHANGE
Cdca5	5366.783111	0.350769061	0.234935929	0.443005997	NOT CHANGE	5391.900027	0.888578519	0.452403949	0.656579482	NOT CHANGE
Cdca7	671.5766977	1.073283936	6.33E-05	0.0031074	UP	670.8147718	1.518816658	0.290284565	0.498327115	NOT CHANGE
Cdca7l	1026.994937	0.630818726	0.014844826	0.085885891	NOT CHANGE	784.9438635	0.513207348	0.688198205	0.827642287	NOT CHANGE
Cdca8	3463.256224	0.116945091	0.781945409	0.882546187	NOT CHANGE	4122.310632	1.067683613	0.31810247	0.527267781	NOT CHANGE
Cdh1	1398.278555	-0.026308725	0.961603694	0.981295825	NOT CHANGE	3490.772457	2.36710342	0.067799687	0.200014911	NOT CHANGE
Cdh11	16.5786779	0.91014127	0.307689717	0.521034647	NOT CHANGE	4.638335909	-5.601226128	0.020942233	0.093825584	NOT CHANGE
Cdh13	901.7611106	-0.408073609	0.451619975	0.652804521	NOT CHANGE	590.9320265	-1.189801591	NA	NA	NOT CHANGE
Cdh15	2010.259829	0.656736055	0.151197406	0.339440331	NOT CHANGE	632.6108007	-6.506700611	7.81E-07	4.42E-05	DOWN
Cdh17	10.7960108	-0.533837782	0.488275335	0.683340617	NOT CHANGE	12.57156553	0.576472313	0.724425641	0.850788845	NOT CHANGE
Cdh18	0.678656763	2.867328683	0.46995442	NA	NOT CHANGE	0.108394744	1.292512865	0.751007825	NA	NOT CHANGE
Cdh19	1.952256098	-0.68339333	0.740863614	NA	NOT CHANGE	1.304930058	-1.272972547	0.706445329	NA	NOT CHANGE
Cdh2	412.9856182	1.177410696	0.010928614	0.071974753	NOT CHANGE	412.4739502	1.621222633	NA	NA	NOT CHANGE
Cdh23	3.721829892	0.86834319	0.528524341	0.713505197	NOT CHANGE	3.110995491	1.003634464	0.720864251	0.848516559	NOT CHANGE
Cdh24	67.10860881	-0.045847526	0.947465852	0.974232657	NOT CHANGE	29.82463615	-3.487115444	0.013758322	0.071090591	NOT CHANGE
Cdh26	3.97708317	-0.767142793	0.599222846	0.764785561	NOT CHANGE	5.814597145	0.941376015	0.665493704	0.81359216	NOT CHANGE
Cdh3	112.5334997	-0.385563796	0.418063145	0.625251076	NOT CHANGE	89.42509853	-0.411131764	NA	NA	NOT CHANGE
Cdh4	5.315951694	-0.252765562	0.849565623	0.920809864	NOT CHANGE	2.722576583	-3.530345381	0.191087462	0.380715272	NOT CHANGE
Cdh5	1.927216705	3.281676001	0.123440364	NA	NOT CHANGE	0.13643822	-0.597752928	0.883533721	NA	NOT CHANGE
Cdh7	0	NA	NA	NA	NOT CHANGE	0.216789488	1.968627943	0.625392508	NA	NOT CHANGE
Cdhr2	13.18707212	-0.514410478	0.496921652	0.689962941	NOT CHANGE	6.236277682	-6.028533943	0.007735737	0.049237866	DOWN
Cdhr4	53.2606117	0.587039735	0.368539196	0.580985348	NOT CHANGE	24.61365795	-1.163577109	0.470351694	0.67237932	NOT CHANGE
Cdhr5	6.93752946	3.656189438	0.011020526	0.072191184	NOT CHANGE	28.15546638	6.075885044	NA	NA	NOT CHANGE
Cdin1	587.6858525	-0.299608054	0.491931813	0.686460854	NOT CHANGE	416.3834202	-0.730815802	0.629187082	0.79063538	NOT CHANGE
Cdip1	2051.339387	-0.479544344	0.131297491	0.31049729	NOT CHANGE	1061.041777	-3.213310085	0.022172255	0.097402467	NOT CHANGE
Cdipt	455.2957923	-0.405922609	0.396365109	0.605335931	NOT CHANGE	315.6445108	-0.943980677	0.459727994	0.662879038	NOT CHANGE
Cdk1	3044.998347	-1.558939502	0.058020428	0.192085134	NOT CHANGE	1957.371679	-3.761163052	0.005492465	0.038710583	DOWN
Cdk10	195.3757311	-0.093558989	0.809166257	0.897020124	NOT CHANGE	85.47508813	-4.056961206	0.001459637	0.015348571	DOWN
Cdk11b	2457.298607	1.190512876	0.000112708	0.004721432	UP	6098.464567	3.197042631	NA	NA	NOT CHANGE
Cdk12	731.5210944	1.024973544	0.020698507	0.105298448	NOT CHANGE	1041.36417	2.13378603	NA	NA	NOT CHANGE
Cdk13	682.6398319	-0.208338397	0.476406842	0.673743743	NOT CHANGE	540.3796876	-0.249197852	0.84585997	0.92131941	NOT CHANGE
Cdk14	86.58519746	-0.280824409	0.56299347	0.73956085	NOT CHANGE	72.1355523	-0.151161771	0.915175873	0.958892684	NOT CHANGE
Cdk15	16.63448403	-0.350693121	0.619336932	0.780125768	NOT CHANGE	9.619083805	-1.744795648	0.356483566	0.568535136	NOT CHANGE
Cdk16	1035.043405	-0.059340629	0.864358673	0.928814204	NOT CHANGE	1643.337108	1.524688535	0.202374479	0.395583209	NOT CHANGE
Cdk17	17.52110184	-0.434635134	0.479630238	0.676685274	NOT CHANGE	20.50210683	0.641703703	0.674918689	0.819415264	NOT CHANGE
Cdk18	16.69056938	-0.349357434	0.630480292	0.787194675	NOT CHANGE	8.558796441	-2.704666806	0.156155118	0.33612291	NOT CHANGE
Cdk19	776.2938209	0.699528307	0.068558741	0.211323721	NOT CHANGE	1071.489049	1.8130832	0.062591347	0.190119236	NOT CHANGE
Cdk2	4577.025282	-0.245704043	0.633385446	0.788846359	NOT CHANGE	3093.689485	-0.852357634	0.479768197	0.67976604	NOT CHANGE
Cdk20	169.8871064	-0.61282853	0.197185341	0.395907499	NOT CHANGE	88.71332845	-3.676819791	0.019759245	0.0899917	NOT CHANGE
Cdk2ap1	44.99181131	1.058536482	0.291983658	0.505873393	NOT CHANGE	73.62961251	2.40419076	0.117291585	0.281171715	NOT CHANGE
Cdk2ap2	14452.79125	-0.841058912	0.009411424	0.06593036	NOT CHANGE	18868.37536	0.620734397	0.528765514	0.718637135	NOT CHANGE
Cdk4	670.0288513	-0.520755383	0.050012659	0.175845036	NOT CHANGE	551.3935185	-0.429933773	0.753082167	0.868629094	NOT CHANGE
Cdk5	1185.78273	-0.77119473	0.223410592	0.428339529	NOT CHANGE	709.4086984	-2.451196453	0.011535829	0.063988385	NOT CHANGE
Cdk5r1	23.48622459	-0.246447005	0.755309144	0.86598094	NOT CHANGE	10.22371942	-6.742366421	0.000919284	0.010930399	DOWN
Cdk5r2	49.94763737	-1.480360545	0.003670893	0.037653361	DOWN	131.3027617	1.785807645	0.267385579	0.472194903	NOT CHANGE
Cdk5rap1	825.6102497	0.27676286	0.629027622	0.786490015	NOT CHANGE	367.1669318	-2.132526957	0.094982464	0.246177365	NOT CHANGE
Cdk5rap2	904.2658418	0.106620619	0.806235562	0.895847013	NOT CHANGE	1826.052064	2.081683513	0.106475329	0.264326712	NOT CHANGE
Cdk5rap3	166.309156	-0.134178473	0.751391217	0.863706603	NOT CHANGE	107.9165313	-0.880077283	0.620364175	0.785690373	NOT CHANGE
Cdk6	68.43007724	0.518828533	0.368055555	0.580396965	NOT CHANGE	153.5681497	2.544784898	0.077874125	0.218279315	NOT CHANGE
Cdk7	1420.302749	-1.665540504	0.02420652	0.115522101	NOT CHANGE	1396.431308	-0.705707343	0.477827255	0.678784244	NOT CHANGE
Cdk8	1389.745855	-0.226856575	0.46725507	0.665586534	NOT CHANGE	1608.362373	0.744992215	0.467654842	0.670361146	NOT CHANGE
Cdk9	358.4773511	-0.285091124	0.447739316	0.649406224	NOT CHANGE	446.6133761	0.871994347	0.507878697	0.702424047	NOT CHANGE
Cdkal1	39.01307953	-0.12259885	0.797132413	0.891202287	NOT CHANGE	22.24001314	-1.403186489	0.273740001	0.479544584	NOT CHANGE
Cdkl1	3.08765964	2.421144269	0.239799674	NA	NOT CHANGE	0.503634397	-1.015797557	0.798838709	NA	NOT CHANGE
Cdkl2	610.4923633	-0.78973288	0.028239436	0.125637824	NOT CHANGE	596.6209046	-0.112651231	0.929865617	0.966686394	NOT CHANGE
Cdkl3	93.03369367	-0.37240273	0.320261431	0.533211798	NOT CHANGE	43.56685196	-4.664095137	0.001948403	0.018806865	DOWN
Cdkl4	115.0602751	-1.222490655	0.018162402	0.09755555	NOT CHANGE	79.09940955	-2.15235025	0.127394138	0.295622524	NOT CHANGE
Cdkl5	299.0779946	0.689245951	0.095825038	0.256631788	NOT CHANGE	97.49279247	-3.984258759	0.002424052	0.021999833	DOWN
Cdkn1a	55.29614371	0.840609455	0.137369879	0.319258657	NOT CHANGE	154.290584	3.117617347	0.027884471	0.11335222	NOT CHANGE
Cdkn1b	854.3823546	0.502429346	0.277507246	0.48951744	NOT CHANGE	726.9135597	0.644175441	0.529531884	0.718945744	NOT CHANGE
Cdkn1c	45.49330711	0.217363579	0.820657808	0.904519663	NOT CHANGE	34.14833288	0.051042291	0.971101096	0.985725123	NOT CHANGE
Cdkn2aip	94.09435732	-0.908749836	0.080285178	0.231439691	NOT CHANGE	150.1729357	1.038658769	0.433953428	0.639674134	NOT CHANGE
Cdkn2aipnl	5048.473663	0.503747117	0.263474085	0.474458776	NOT CHANGE	5082.546109	1.024948417	0.321201719	0.530678767	NOT CHANGE
Cdkn2b	618.919804	-0.656247744	0.03529911	0.143903493	NOT CHANGE	1634.5398	2.129719284	0.087644976	0.234619461	NOT CHANGE
Cdkn2c	6766.53115	-1.568472412	0.061493834	0.198059656	NOT CHANGE	9557.911983	0.440860917	0.686142949	0.826540471	NOT CHANGE
Cdkn3	187.0028247	-1.298885786	0.00485015	0.044716184	DOWN	120.75719	-2.887059958	0.082411041	0.225385837	NOT CHANGE
Cdo1	123.8685845	-0.062513088	0.883605075	0.939592878	NOT CHANGE	78.6971104	-0.849724899	0.538313535	0.725566464	NOT CHANGE
Cdon	819.8225877	-0.386217829	0.21103819	0.413555821	NOT CHANGE	396.886639	-3.916996532	0.003671407	0.029229951	DOWN
Cdpf1	225.3015979	-0.700123359	0.124654456	0.301856669	NOT CHANGE	176.9207774	-0.775673043	0.564223748	0.744889583	NOT CHANGE
Cdr2	1162.533992	-0.012486335	0.971785736	0.986810299	NOT CHANGE	4203.933238	2.995652907	0.008549141	0.052709452	NOT CHANGE
Cdr2l	11.90480935	2.966902594	0.011762789	0.074327512	NOT CHANGE	20.94416255	4.190503264	NA	NA	NOT CHANGE
Cds1	517.5938495	-1.951334416	5.68E-09	2.62E-06	DOWN	347.2290266	-4.189813185	0.001167404	0.013174527	DOWN
Cds2	48.34114047	0.555865254	0.326548669	0.539322644	NOT CHANGE	15.80134694	-6.417784595	0.000442358	0.006417669	DOWN
Cdsn	1104.477248	0.652149895	0.14905023	0.336424075	NOT CHANGE	434.8145493	-1.931842328	0.137661566	0.310401246	NOT CHANGE
Cdt1	3674.564899	0.528822708	0.234287685	0.442418639	NOT CHANGE	3371.668584	0.842702011	0.445296621	0.650522168	NOT CHANGE
Cdv3	5758.417066	-0.057963116	0.87730816	0.935925787	NOT CHANGE	5890.078537	0.583726228	0.562366291	0.74362208	NOT CHANGE
Cdx2	898.1359987	2.031906953	8.64E-07	0.000131574	UP	153.028681	-3.574765698	0.027998802	0.113533374	NOT CHANGE
Cdyl	2112.809561	0.74521389	0.020339827	0.104355545	NOT CHANGE	3845.220749	2.340977774	0.015610173	0.077681815	NOT CHANGE
Cdyl2	1664.489724	1.816236416	0.000194586	0.006615941	UP	581.3806932	-0.046482996	0.972314541	0.986358542	NOT CHANGE
Ceacam1	6.390285373	-0.493214677	0.598494263	0.764657048	NOT CHANGE	14.94667641	2.009774431	NA	NA	NOT CHANGE
Ceacam16	2.344333308	4.667595031	0.081740076	NA	NOT CHANGE	0.75876321	3.403446471	0.391904508	NA	NOT CHANGE
Ceacam4	4.796844376	2.648110693	0.056398718	0.188861378	NOT CHANGE	353.2413376	9.374539487	4.20E-08	4.10E-06	UP
Ceacam9	4.162227675	-1.371860421	0.411439886	0.61945888	NOT CHANGE	2.860466954	-2.286516737	0.371449868	0.584096399	NOT CHANGE
Cebpa	19.06242359	2.054350518	0.01926205	0.101030282	NOT CHANGE	27.42856225	3.048608123	0.044586022	0.152753594	NOT CHANGE
Cebpb	21.26139291	-2.423598028	0.042154961	0.159784814	NOT CHANGE	67.03654877	1.875723087	0.159769991	0.340914821	NOT CHANGE
Cebpd	9.911971038	-0.203635341	0.845079282	0.918513757	NOT CHANGE	4.417016433	-4.50136065	0.055155912	0.176093835	NOT CHANGE
Cebpg	4147.169436	-0.419218103	0.233777364	0.441766337	NOT CHANGE	3384.287824	-0.361058661	0.707708205	0.839664286	NOT CHANGE
Cebpz	568.6400945	-0.079749296	0.85419719	0.923136501	NOT CHANGE	1101.292814	1.88925557	0.047472319	0.159410268	NOT CHANGE
Cebpzos	185.3734952	-0.70373952	0.084182219	0.238063123	NOT CHANGE	523.7952297	2.227264162	0.045043225	0.153755698	NOT CHANGE
Cecr2	3168.974264	0.058579442	0.820800977	0.904603034	NOT CHANGE	7180.217583	2.253136345	0.021746077	0.096098612	NOT CHANGE
Cela1	7.555401	-0.919148033	0.390693881	0.600352794	NOT CHANGE	7.022636823	-0.311074937	0.880544269	0.939842553	NOT CHANGE
Celf1	6589.889241	0.954791874	0.022926733	0.111928947	NOT CHANGE	5769.345596	1.141597086	0.257473826	0.460364262	NOT CHANGE
Celf2	1047.08712	0.483044008	0.17888026	0.374418745	NOT CHANGE	3639.06421	3.229946136	0.00103956	0.012004471	UP
Celf3	1561.734002	-0.769326766	0.010524519	0.070037984	NOT CHANGE	1100.8973	-1.345686214	0.198978742	0.391217414	NOT CHANGE
Celf4	160.5423303	-0.133751087	0.770581508	0.875134439	NOT CHANGE	177.9901057	0.713370525	0.571378952	0.75103031	NOT CHANGE
Celf5	179.3612277	0.327028266	0.494131493	0.688086591	NOT CHANGE	95.03054685	-1.022949413	NA	NA	NOT CHANGE
Celsr1	765.38902	-0.110944597	0.719821943	0.846102727	NOT CHANGE	420.7581902	-1.64542715	0.157793882	0.338576872	NOT CHANGE
Celsr2	16.04738104	3.418232256	NA	NA	NOT CHANGE	1.937707728	-0.353673535	0.913130678	NA	NOT CHANGE
Celsr3	1.202130361	1.340380195	0.686973971	NA	NOT CHANGE	0.598060673	0.517830166	0.896198628	NA	NOT CHANGE
Cemip	8.245578071	2.367315871	0.067483628	0.209698604	NOT CHANGE	7.976719282	2.68863438	0.213166616	0.408663483	NOT CHANGE
Cemip2	168.5850591	-0.018488635	0.957753723	0.979673735	NOT CHANGE	147.8671474	0.2277284	0.826569902	0.911824661	NOT CHANGE
Cend1	7.84345525	0.089851768	0.92155004	0.960800683	NOT CHANGE	3.047741361	-4.996447005	0.068642056	0.20195375	NOT CHANGE
Cenpa	1845.376758	-0.898740549	0.003180644	0.034725268	NOT CHANGE	1326.103028	-1.413336451	0.313152345	0.522871659	NOT CHANGE
Cenpb	21.21415214	2.561062581	0.019973017	0.103145159	NOT CHANGE	10.07876551	1.63917138	0.433819043	0.639640806	NOT CHANGE
Cenpc	578.7611101	0.331826506	0.228476515	0.435289208	NOT CHANGE	1211.807992	2.291996505	0.037522836	0.136723863	NOT CHANGE
Cenpe	6249.472476	0.70500961	0.034101586	0.141038853	NOT CHANGE	16775.43754	2.966902525	NA	NA	NOT CHANGE
Cenpf	4863.706952	0.542758184	0.076758206	0.225494064	NOT CHANGE	8657.250435	2.157211532	0.03990768	0.142202078	NOT CHANGE
Cenph	761.5790369	-0.808722349	0.043433907	0.162570723	NOT CHANGE	1812.414371	1.872874322	0.085064007	0.230304272	NOT CHANGE
Cenpi	169.2744687	-0.12666939	0.735688834	0.854818762	NOT CHANGE	193.5380335	0.795231306	0.581301378	0.758505049	NOT CHANGE
Cenpj	1829.213989	1.116070103	0.000103436	0.004455407	UP	2370.067525	2.043635175	0.033218855	0.126486771	NOT CHANGE
Cenpk	320.8368518	-1.027925143	0.011107969	0.072445159	NOT CHANGE	2139.457823	3.510216207	NA	NA	NOT CHANGE
Cenpl	3725.515063	-0.53761144	0.355083971	0.567625881	NOT CHANGE	2010.069502	-2.866143259	0.033634942	0.127592266	NOT CHANGE
Cenpm	4265.921091	-1.020290955	0.155249559	0.344280623	NOT CHANGE	2317.316039	-6.691201797	1.72E-07	1.35E-05	DOWN
Cenpn	3833.692544	-0.003128267	0.992418425	0.996267864	NOT CHANGE	2353.197283	-0.918439308	0.436583764	0.642400294	NOT CHANGE
Cenpo	745.9152973	0.114068147	0.723221965	0.847869268	NOT CHANGE	301.7723477	-4.286208532	0.001191329	0.013345998	DOWN
Cenpp	564.0207489	-1.728234625	0.003652197	0.037557138	DOWN	373.0309402	-3.782397571	0.006115838	0.041691947	DOWN
Cenpq	1764.730781	-0.75227908	0.030007043	0.130723364	NOT CHANGE	1838.183049	0.099986749	0.928277725	0.966291527	NOT CHANGE
Cenps	3608.792983	-0.48111148	0.298451535	0.512308508	NOT CHANGE	2808.979928	-0.584155756	0.595154042	0.768308392	NOT CHANGE
Cenpt	3295.266842	-0.116789438	0.880877204	0.938090977	NOT CHANGE	1695.06319	-2.09135214	0.049240059	0.163244607	NOT CHANGE
Cenpu	2728.019713	-0.152073835	0.651353269	0.800182858	NOT CHANGE	4262.024822	1.433086555	NA	NA	NOT CHANGE
Cenpv	14357.88051	-1.189943953	0.010158496	0.069147865	NOT CHANGE	14299.04092	-0.342059167	0.735823079	0.857792976	NOT CHANGE
Cenpw	1076.430206	-1.460803277	0.000306598	0.008744454	DOWN	2170.423091	1.279627087	0.181269868	0.368685519	NOT CHANGE
Cenpx	5701.419597	-0.37604785	0.354315205	0.567005912	NOT CHANGE	3668.456973	-1.251494548	0.273699268	0.479544584	NOT CHANGE
Cep104	604.5981168	1.136361814	0.000815894	0.016025984	UP	947.7969503	2.389972264	0.035854095	0.13278466	NOT CHANGE
Cep112	22.81030432	0.684401174	0.322974012	0.53599602	NOT CHANGE	17.44555509	0.58874933	0.699556782	0.834405236	NOT CHANGE
Cep120	455.0944966	1.124131516	0.001684612	0.024486465	UP	288.5776709	0.600434501	0.680825809	0.822613098	NOT CHANGE
Cep126	58.01361159	-0.310766767	0.570939693	0.745158625	NOT CHANGE	28.05205812	-3.415950301	0.032548568	0.124965609	NOT CHANGE
Cep131	72.13054364	1.664351235	0.000850608	0.016301488	UP	15.13077108	-3.391020114	0.030334891	0.119108182	NOT CHANGE
Cep135	541.3192192	0.883989814	0.058272742	0.192319805	NOT CHANGE	2134.013861	3.700231457	0.001532526	0.015729035	UP
Cep152	76.01088974	-0.089385075	0.853848859	0.923027704	NOT CHANGE	47.67500925	-0.924539834	NA	NA	NOT CHANGE
Cep162	367.8540307	0.442797729	0.219587793	0.42373928	NOT CHANGE	171.9673175	-1.399703628	0.306652905	0.516019853	NOT CHANGE
Cep164	825.7362386	0.414972386	0.214839931	0.418556678	NOT CHANGE	1285.996941	1.818403718	0.092674651	0.242466546	NOT CHANGE
Cep170	946.779965	1.554299482	0.000279094	0.00838284	UP	989.7127708	2.047159571	0.032662296	0.125201988	NOT CHANGE
Cep170b	224.3988046	1.506336624	0.002302883	0.028966596	UP	198.7432839	1.69510379	0.186269378	0.374685688	NOT CHANGE
Cep19	14.15295292	2.314013559	0.01487683	0.08601209	NOT CHANGE	947.7019926	8.955740559	NA	NA	NOT CHANGE
Cep20	758.4737267	-0.585399026	0.09980958	0.263717777	NOT CHANGE	434.4619307	-2.382967598	0.092805329	0.242587874	NOT CHANGE
Cep250	78.4800095	1.229273017	0.001973595	0.026544453	UP	19.06411958	-5.978762723	0.000440767	0.006402328	DOWN
Cep290	89.00368972	0.66938027	0.165660619	0.358572317	NOT CHANGE	101.8633175	1.436155513	0.313086063	0.522871659	NOT CHANGE
Cep295	537.2792953	-0.017477252	0.962994988	0.982055485	NOT CHANGE	1259.522406	2.267309238	0.018834879	0.087487758	NOT CHANGE
Cep295nl	0.962253071	2.157496649	0.458083821	NA	NOT CHANGE	0.124170677	-0.597752928	0.883533721	NA	NOT CHANGE
Cep350	1096.077764	0.490261561	0.0546515	0.185063572	NOT CHANGE	551.4222632	-0.975828791	0.455317546	0.658750855	NOT CHANGE
Cep41	45.70797193	0.504401666	0.262645341	0.473348175	NOT CHANGE	27.9504649	-0.255612208	0.846054016	0.92131941	NOT CHANGE
Cep43	547.7917782	0.728890864	0.024660316	0.116809614	NOT CHANGE	570.5202034	1.290346953	0.184695145	0.37293375	NOT CHANGE
Cep44	1156.982774	0.446521187	0.163468709	0.355375987	NOT CHANGE	3880.032439	3.152552258	0.003190127	0.02674539	UP
Cep55	1132.393204	0.503973815	0.284891466	0.497780368	NOT CHANGE	1241.253015	1.204403788	0.26556091	0.469871671	NOT CHANGE
Cep57	392.4803131	0.501776494	0.055435742	0.186747032	NOT CHANGE	316.5732342	0.517282155	0.622116541	0.786840926	NOT CHANGE
Cep57l1	4342.089602	-0.022098471	0.959046654	0.980342539	NOT CHANGE	4583.001854	0.690506817	0.500673349	0.696896425	NOT CHANGE
Cep63	234.2617547	0.602931729	0.052645583	0.181016485	NOT CHANGE	176.2989108	0.446691007	0.696973187	0.832813893	NOT CHANGE
Cep68	799.6309838	0.253206425	0.539990502	0.722299262	NOT CHANGE	367.4808636	-1.967150005	0.113416531	0.275738913	NOT CHANGE
Cep70	3624.455811	0.675968799	0.116353168	0.289392319	NOT CHANGE	3662.852006	1.186005378	0.212132325	0.407618936	NOT CHANGE
Cep72	187.9741916	-0.753670923	0.209624337	0.411950736	NOT CHANGE	111.5193578	-2.481999416	0.072726147	0.209098565	NOT CHANGE
Cep76	732.4905314	0.65575354	0.119727045	0.294557115	NOT CHANGE	1120.546855	1.967313617	0.070316116	0.205018897	NOT CHANGE
Cep78	1213.074796	0.481767514	0.386066425	0.59678581	NOT CHANGE	950.0722565	0.423611903	0.751749798	0.868010209	NOT CHANGE
Cep83	2539.901094	1.207074974	0.008287016	0.060795656	NOT CHANGE	4066.49054	2.488113251	NA	NA	NOT CHANGE
Cep85	473.9073741	0.198039169	0.632719648	0.788597137	NOT CHANGE	276.7646215	-0.83264293	0.522884616	0.714140921	NOT CHANGE
Cep85l	79.61964812	-0.330036581	0.608671397	0.772648729	NOT CHANGE	58.16395782	-0.636993682	0.659506324	0.809903467	NOT CHANGE
Cep89	373.4982668	0.504242008	0.166477153	0.359234527	NOT CHANGE	777.318661	2.400426846	NA	NA	NOT CHANGE
Cep95	408.1015616	0.489478962	0.164168551	0.356434669	NOT CHANGE	234.7218001	-0.458389915	0.747055607	0.865097634	NOT CHANGE
[truncated: 12,645 more rows]
