# Supplementary material for: Zona pellucida is required for oocyte actin cortex and oocyte-somatic cell interactions during oocyte growth
Source: Cell Death Discov. 2026 Apr 20;12:264. doi: 10.1038/s41420-026-03124-9 (PMC13230721; doi:10.1038/s41420-026-03124-9)
Supplement: Supplementary file 4 — Supplementary Table 2 [file 41420_2026_3124_MOESM4_ESM.xlsx]

## Sheet: Sheet1
Supplementary Table 2. Primers sequences for qRT-PCR.
Gene	Primer
Gapdh-F	AGGTCGGTGTGAACGGATTT
Gapdh-R	TGGGTTTCCCGTTGATGACC
Star-F	GCGGAACATGAAAGGACTGAG
Star-R	TGTAGGACAGCTCCTGGTCA
Cyp11a1-F	CCACTGGAAATGGAGCTGGTA
Cyp11a1-R	TGCCCAGCTTCTCCCTGTAA
Cyp17a1-F	TCCCAACAAAGGCTTGGAGG
Cyp17a1-R	GTCGAACTTCTCCCTGCACT
Cyp19a1-F	CCACACTGTTGTTGGTGACAG
Cyp19a1-R	ATGACCAAGTCCACGACAGG
